# Supplementary material for: Impact of global smoking prevalence on mortality: a study across income groups
Source: BMC Public Health. 2024 Jul 4;24:1786. doi: 10.1186/s12889-024-19336-6 (PMC11225136; doi:10.1186/s12889-024-19336-6)
Supplement: Supplementary file 1 — Supplementary Material 1: S1 Appendix. Data Set [file 12889_2024_19336_MOESM1_ESM.xlsx]

## Sheet: Data Set
Country	Income Group	Year	Cardiovascular Disease Death Rate (CDDR)	Global Tobacco Smoking Prevalence (GSP)	Chronic Respiratory Diseases Death Rate (CRDDR)	Stroke Death Rate (SDR)	Lung Cancer Death Rates (LCDR)
Afghanistan	Low income	1990	716.27	31.1864	94.84	198.56
Afghanistan	Low income	1991	711.2	32.945	94.36	197.65
Afghanistan	Low income	1992	708.28	35.3219	94.06	197.28
Afghanistan	Low income	1993	712.87	37.7146	94.85	198.97
Afghanistan	Low income	1994	720.74	40.0018	96.23	201.59
Afghanistan	Low income	1995	724	42.5189	97.07	203.12
Afghanistan	Low income	1996	727.4	45.2789	97.97	204.76
Afghanistan	Low income	1997	730.63	48.1684	98.79	206.31
Afghanistan	Low income	1998	733.5	50.7587	99.48	207.7
Afghanistan	Low income	1999	737.74	53.6551	100.3	209.69
Afghanistan	Low income	2000	740.45	56.613	100.63	211.06
Afghanistan	Low income	2001	741.17	60.1719	100.64	211.6
Afghanistan	Low income	2002	727.08	64.4183	98.1	207.73
Afghanistan	Low income	2003	717.22	68.544	96.23	204.84
Afghanistan	Low income	2004	708.56	72.46	94.67	202.31
Afghanistan	Low income	2005	697.35	76.2297	92.62	198.93
Afghanistan	Low income	2006	686.42	79.7756	90.58	195.58
Afghanistan	Low income	2007	674.2	83.3378	88.35	191.82
Afghanistan	Low income	2008	663.27	86.6543	86.22	188.27
Afghanistan	Low income	2009	650.29	89.4242	83.82	184.26
Afghanistan	Low income	2010	638.11	92.0205	81.6	180.32
Afghanistan	Low income	2011	628.09	94.2509	79.38	176.98
Afghanistan	Low income	2012	618.45	95.6418	77.27	173.94
Afghanistan	Low income	2013	607.69	96.8495	75.24	170.65
Afghanistan	Low income	2014	600.55	98.1759	73.6	168.34
Afghanistan	Low income	2015	597.02	99.3432	72.11	166.95
Afghanistan	Low income	2016	591.59	99.6517	70.9	165.13
Afghanistan	Low income	2017	589.93	99.877	69.95	164.26
Afghanistan	Low income	2018	587.53	99.9333	68.95	163.1
Afghanistan	Low income	2019	583.21	99.8427	67.82	161.51
Albania	Upper middle income	1990	388.8	242.3	59.1	176.25
Albania	Upper middle income	1991	392.56	241.393	58.03	179.35
Albania	Upper middle income	1992	374.74	240.468	54.58	171.95	35.38
Albania	Upper middle income	1993	355.84	239.559	50.99	164.2	32.85
Albania	Upper middle income	1994	332.06	238.741	46.09	154.27	29.19
Albania	Upper middle income	1995	339.31	238.189	44.58	159.28	42.87
Albania	Upper middle income	1996	346.18	238.039	43.3	163.95	47.39
Albania	Upper middle income	1997	346.24	239.075	40.93	165.06	49.09
Albania	Upper middle income	1998	344.43	240.34	38.22	164.69	48.34
Albania	Upper middle income	1999	346.35	239.588	35.89	165.73	49.21
Albania	Upper middle income	2000	344.89	239.088	33.99	163.46	47.59
Albania	Upper middle income	2001	333.92	240.025	30.91	156.79	37.29
Albania	Upper middle income	2002	350.47	241.55	30.16	163.26	43.25
Albania	Upper middle income	2003	375.32	243.618	30.26	173.49	46.31
Albania	Upper middle income	2004	377.39	247.145	28.68	172.6	41.08
Albania	Upper middle income	2005	371.63	252.714	26.38	168.43	35.03
Albania	Upper middle income	2006	352.67	260.273	23.63	158.44	35.35
Albania	Upper middle income	2007	335.5	268.609	21.51	149.31	31.28
Albania	Upper middle income	2008	336.62	277.393	20.63	148.49	36.38
Albania	Upper middle income	2009	328.92	286.615	19.71	144.26	34.69
Albania	Upper middle income	2010	324.04	294.646	19.27	141.01	19.77
Albania	Upper middle income	2011	324.25	300.485	19.44	141.13
Albania	Upper middle income	2012	321.75	304.963	19.41	140.14
Albania	Upper middle income	2013	320.64	308.558	19.48	139.67
Albania	Upper middle income	2014	322.77	311.249	19.79	140.46
Albania	Upper middle income	2015	325.1	313.677	20.09	141.21
Albania	Upper middle income	2016	322.47	315.482	20	139.95
Albania	Upper middle income	2017	319.71	316.613	19.88	138.61
Albania	Upper middle income	2018	316.86	316.737	19.71	137.32
Albania	Upper middle income	2019	314.04	316.201	19.54	136.03
Algeria	Lower middle income	1990	659.58	188.901	53.82	179.37
Algeria	Lower middle income	1991	629.14	187.312	51.23	169.73
Algeria	Lower middle income	1992	615.57	185.758	49.88	165.69
Algeria	Lower middle income	1993	604.46	184.059	48.74	162.48
Algeria	Lower middle income	1994	597	182.19	47.93	160.29
Algeria	Lower middle income	1995	587.58	180.127	46.91	157.59
Algeria	Lower middle income	1996	577.17	178.157	45.82	154.62
Algeria	Lower middle income	1997	566.79	176.346	44.78	151.91
Algeria	Lower middle income	1998	553.78	174.737	43.54	148.57
Algeria	Lower middle income	1999	548.21	173.379	42.78	147.36
Algeria	Lower middle income	2000	536.99	172.107	41.72	144.44
Algeria	Lower middle income	2001	525.37	170.938	40.79	141.15
Algeria	Lower middle income	2002	513.55	170.038	39.92	137.82
Algeria	Lower middle income	2003	500.19	168.784	38.81	133.9
Algeria	Lower middle income	2004	489.44	168.057	38.06	130.7
Algeria	Lower middle income	2005	479.1	167.861	37.35	127.63
Algeria	Lower middle income	2006	469.59	167.538	36.56	124.59
Algeria	Lower middle income	2007	460.61	167.667	35.82	121.81
Algeria	Lower middle income	2008	452.33	167.924	35.14	119.33
Algeria	Lower middle income	2009	444.64	168.408	34.52	117.18
Algeria	Lower middle income	2010	437.72	168.954	33.91	115.23
Algeria	Lower middle income	2011	433.45	169.451	33.55	113.92
Algeria	Lower middle income	2012	426.84	169.913	33.06	111.98
Algeria	Lower middle income	2013	418.71	170.335	32.45	109.56
Algeria	Lower middle income	2014	415.17	170.709	32.11	108.31
Algeria	Lower middle income	2015	412.81	171.036	31.88	107.3
Algeria	Lower middle income	2016	405.9	171.364	31.36	104.98
Algeria	Lower middle income	2017	401.39	172.296	30.95	103.38
Algeria	Lower middle income	2018	399.51	173.14	30.65	102.51
Algeria	Lower middle income	2019	396.97	173.884	30.36	101.48
American Samoa	Upper middle income	1990	343.05	340.078	96.52	132.91
American Samoa	Upper middle income	1991	343.24	340.134	95.62	133.01
American Samoa	Upper middle income	1992	341.47	339.961	94.16	132.4
American Samoa	Upper middle income	1993	337.47	339.987	92.02	130.54
American Samoa	Upper middle income	1994	334.71	340.266	90	128.75
American Samoa	Upper middle income	1995	331.53	340.554	88.01	126.97
American Samoa	Upper middle income	1996	328.85	340.593	86.51	125.56
American Samoa	Upper middle income	1997	326.95	340.46	85.66	124.64
American Samoa	Upper middle income	1998	325.54	340.299	83.62	124.32
American Samoa	Upper middle income	1999	327.08	340.106	81.83	125.77
American Samoa	Upper middle income	2000	321.75	339.825	79.63	120.25
American Samoa	Upper middle income	2001	318.84	339.113	79.31	116.16
American Samoa	Upper middle income	2002	313.33	337.875	79.05	111.81
American Samoa	Upper middle income	2003	307.41	336.691	77.26	108.69
American Samoa	Upper middle income	2004	301.19	335.402	74.96	105.39
American Samoa	Upper middle income	2005	297.84	333.518	72.51	103.59
American Samoa	Upper middle income	2006	297.97	331.607	70.16	103.06
American Samoa	Upper middle income	2007	296.63	329.562	68.08	101.35
American Samoa	Upper middle income	2008	297.7	327.381	66.81	101.1
American Samoa	Upper middle income	2009	299.13	325.7	65.37	100.69
American Samoa	Upper middle income	2010	297.72	324.438	63.97	100.64
American Samoa	Upper middle income	2011	296.75	323.134	62.16	100.24
American Samoa	Upper middle income	2012	297.38	322.374	61.04	100.06
American Samoa	Upper middle income	2013	298.62	321.688	60.65	100.42
American Samoa	Upper middle income	2014	299.02	321.279	59.97	100.56
American Samoa	Upper middle income	2015	299.09	321.185	59.23	100.38
American Samoa	Upper middle income	2016	299.39	321.001	58.11	100.41
American Samoa	Upper middle income	2017	298.33	321.096	58.23	100.16
American Samoa	Upper middle income	2018	297.01	321.29	58.07	99.71
American Samoa	Upper middle income	2019	295.4	321.557	57.84	99.1
Andorra	High income	1990	161.18	366.421	35.77	39.11
Andorra	High income	1991	158.93	365.451	35.55	38.33
Andorra	High income	1992	157.45	363.408	35.33	37.75
Andorra	High income	1993	153.42	362.116	34.49	36.41
Andorra	High income	1994	150.31	359.006	33.73	35.39
Andorra	High income	1995	145.81	355.46	32.9	34.07
Andorra	High income	1996	141.96	352.313	32.3	32.95
Andorra	High income	1997	137.61	349.277	31.45	31.67
Andorra	High income	1998	133.65	346.004	30.7	30.5
Andorra	High income	1999	130.27	342.335	30.05	29.53
Andorra	High income	2000	127.26	338.111	29.53	28.73
Andorra	High income	2001	124.34	333.875	29.12	28.03
Andorra	High income	2002	121.58	329.867	28.62	27.33
Andorra	High income	2003	118.39	327.013	28.09	26.59
Andorra	High income	2004	116.96	324.042	27.84	26.27
Andorra	High income	2005	114.46	320.001	27.44	25.7
Andorra	High income	2006	112.77	316.468	27.16	25.3
Andorra	High income	2007	110.33	312.759	26.7	24.68
Andorra	High income	2008	109.32	309.017	26.53	24.4
Andorra	High income	2009	109.38	304.837	26.47	24.35
Andorra	High income	2010	109.19	300.874	26.37	24.22
Andorra	High income	2011	109.46	295.055	26.25	24.24
Andorra	High income	2012	108.87	291.561	26.19	24
Andorra	High income	2013	108.79	288.463	26.28	23.92
Andorra	High income	2014	108.35	285.997	26.25	23.74
Andorra	High income	2015	108.13	283.667	26.32	23.63
Andorra	High income	2016	107.56	281.662	26.17	23.5
Andorra	High income	2017	106.95	280.615	26	23.33
Andorra	High income	2018	106.4	280.085	25.87	23.17
Andorra	High income	2019	105.71	279.814	25.66	22.98
Angola	Lower middle income	1990	366.81	124.647	82.55	150.61
Angola	Lower middle income	1991	366.87	123.577	82.02	150.33
Angola	Lower middle income	1992	368.01	122.024	81.65	150.47
Angola	Lower middle income	1993	371.25	120.05	81.82	151.53
Angola	Lower middle income	1994	373.44	117.767	81.78	152.18
Angola	Lower middle income	1995	372.15	115.348	80.98	151.37
Angola	Lower middle income	1996	367.28	112.872	79.24	149.02
Angola	Lower middle income	1997	365.78	110.435	78.12	148.01
Angola	Lower middle income	1998	368.56	108.109	77.85	148.7
Angola	Lower middle income	1999	370.52	105.987	77.29	149.03
Angola	Lower middle income	2000	369.13	104.199	76	148.06
Angola	Lower middle income	2001	362.52	102.751	73.91	144.96
Angola	Lower middle income	2002	357.04	101.549	72.17	142.14
Angola	Lower middle income	2003	356.21	100.679	71.2	141.27
Angola	Lower middle income	2004	358.01	100.041	70.52	141.68
Angola	Lower middle income	2005	349.97	99.7264	68.08	138.16
Angola	Lower middle income	2006	346.7	99.7231	66.33	136.84
Angola	Lower middle income	2007	338.64	99.8098	63.72	133.61
Angola	Lower middle income	2008	336.58	99.9525	62.27	132.78
Angola	Lower middle income	2009	333.08	100.251	60.39	131.15
Angola	Lower middle income	2010	328.97	100.627	58.54	129.27
Angola	Lower middle income	2011	325.45	101.013	56.79	127.61
Angola	Lower middle income	2012	321.76	101.125	55.26	125.95
Angola	Lower middle income	2013	316.38	101.185	53.56	123.57
Angola	Lower middle income	2014	307.12	101.125	51.27	119.55
Angola	Lower middle income	2015	305.34	101.053	50.06	118.34
Angola	Lower middle income	2016	302.73	101.287	48.88	116.82
Angola	Lower middle income	2017	302.39	101.516	48.05	116.15
Angola	Lower middle income	2018	303.34	101.729	47.41	116.02
Angola	Lower middle income	2019	304.73	101.914	46.92	116.19
Antigua and Barbuda	High income	1990	301.6	68.0473	11.61	107.02	28.76
Antigua and Barbuda	High income	1991	302.91	69.393	11.82	107.69	9.28
Antigua and Barbuda	High income	1992	303.33	70.5727	11.97	108.63	35.64
Antigua and Barbuda	High income	1993	320.38	71.6795	12.78	115.37	6.61
Antigua and Barbuda	High income	1994	319.16	72.7051	12.93	115.57	11.31
Antigua and Barbuda	High income	1995	319.77	73.6353	13.01	114.42	24.68
Antigua and Barbuda	High income	1996	295.57	74.3199	11.99	104.08
Antigua and Barbuda	High income	1997	286.44	74.671	11.76	101.58
Antigua and Barbuda	High income	1998	279.2	75.1463	11.72	98.99	7.61
Antigua and Barbuda	High income	1999	271.98	75.5074	11.68	95.57	25.27
Antigua and Barbuda	High income	2000	262.74	75.7171	11.61	91.01	14.02
Antigua and Barbuda	High income	2001	255.6	75.7041	11.42	87.24	5.87
Antigua and Barbuda	High income	2002	249.08	75.6673	11.23	83.72	2.97
Antigua and Barbuda	High income	2003	244.18	75.5941	11.12	80.96	16.2
Antigua and Barbuda	High income	2004	239.64	76.5478	11.11	79.06	6.68
Antigua and Barbuda	High income	2005	235.88	77.5425	11.06	76.45	11.56
Antigua and Barbuda	High income	2006	234.99	78.6786	11.26	75.99	10.71
Antigua and Barbuda	High income	2007	258.27	79.6665	13.08	82.13	17.87
Antigua and Barbuda	High income	2008	254.57	80.6927	12.99	80.63	9.63
Antigua and Barbuda	High income	2009	237.5	81.7506	12.03	74.51	27.38
Antigua and Barbuda	High income	2010	235.92	83.6376	11.97	74.6
Antigua and Barbuda	High income	2011	235.46	85.6036	11.97	74.58
Antigua and Barbuda	High income	2012	232.96	86.4269	11.87	73.6	20.32
Antigua and Barbuda	High income	2013	231.4	87.1045	11.78	73.97	6.87
Antigua and Barbuda	High income	2014	234.37	87.7048	12.04	75.36	6
Antigua and Barbuda	High income	2015	234.28	88.1736	12.28	75.15	4.36
Antigua and Barbuda	High income	2016	233.46	88.5756	12.35	75.06	18.74
Antigua and Barbuda	High income	2017	231.49	88.8543	12.12	74.18	10.3
Antigua and Barbuda	High income	2018	229.08	89.0482	11.99	73.21
Antigua and Barbuda	High income	2019	227.35	89.1821	11.93	72.47
Argentina	Upper middle income	1990	335.89	303.641	33.02	101.23	48.25
Argentina	Upper middle income	1991	323.44	300.988	33.29	98.04	51.53
Argentina	Upper middle income	1992	317.27	298.927	34.26	96.41	49.65
Argentina	Upper middle income	1993	305.09	297.089	34.73	92.55	49.55
Argentina	Upper middle income	1994	288.46	295.398	34.63	87.36	49.91
Argentina	Upper middle income	1995	282.15	293.833	35.92	84.78	48.72
Argentina	Upper middle income	1996	274.11	292.449	36.76	81.75	49.05
Argentina	Upper middle income	1997	266.95	291.139	37.97	78.77	47.9
Argentina	Upper middle income	1998	263.65	289.705	39.47	77.15	48.74
Argentina	Upper middle income	1999	259.07	288.164	40.24	75.15	48.87
Argentina	Upper middle income	2000	243.68	286.444	39.01	70.41	47.15
Argentina	Upper middle income	2001	238.12	284.928	39.16	68.43	44.66
Argentina	Upper middle income	2002	236.49	283.384	39.52	67.57	44.15
Argentina	Upper middle income	2003	233.52	281.959	39.98	66.37	44.31
Argentina	Upper middle income	2004	222.54	280.307	38.83	62.42	43.89
Argentina	Upper middle income	2005	212.78	277.93	37.78	58.52	43.29
Argentina	Upper middle income	2006	207.49	275.106	37.15	56.07	44.14
Argentina	Upper middle income	2007	207.18	270.868	37.81	55.05	43.09
Argentina	Upper middle income	2008	196.63	266.797	36.24	51.54	42.66
Argentina	Upper middle income	2009	192.63	262.909	35.63	49.94	41.97
Argentina	Upper middle income	2010	192.57	259.402	35.99	49.22	41.31
Argentina	Upper middle income	2011	190.07	255.844	35.88	48.09	41.61
Argentina	Upper middle income	2012	186.71	252.352	35.36	47.09	40.6
Argentina	Upper middle income	2013	184.53	249.699	34.86	46.65	39.85
Argentina	Upper middle income	2014	181.89	247.407	34.48	46.22	39.33
Argentina	Upper middle income	2015	183.42	245.475	34.86	46.71	40.26
Argentina	Upper middle income	2016	189.41	244.058	35.81	48.43	38.34
Argentina	Upper middle income	2017	190.14	243.213	35.94	48.82	37.66
Argentina	Upper middle income	2018	185.29	243.118	35.09	47.63	35.99
Argentina	Upper middle income	2019	183.93	243.252	34.85	47.31	35.16
Armenia	Upper middle income	1990	493.84	305.261	48.39	125.39	58.76
Armenia	Upper middle income	1991	521.72	303.684	48.27	131.75	56
Armenia	Upper middle income	1992	581.77	302.045	50.81	146.86	52.48
Armenia	Upper middle income	1993	613.03	300.374	52.45	154.76	47.46
Armenia	Upper middle income	1994	582.21	298.746	49.01	145.77	42.57
Armenia	Upper middle income	1995	570.5	297.212	46.98	141.71	42.29
Armenia	Upper middle income	1996	566.22	295.986	46.1	140.52	43.17
Armenia	Upper middle income	1997	536.14	295.003	42.31	132.32	45.39
Armenia	Upper middle income	1998	523.06	294.289	39.81	128.85	43.48
Armenia	Upper middle income	1999	516.62	293.891	39.6	127.87	45.98
Armenia	Upper middle income	2000	497.08	293.555	38.52	125.26	46.78
Armenia	Upper middle income	2001	491.23	293.014	37.96	127.28	47.9
Armenia	Upper middle income	2002	486.81	292.537	38.81	128.66	54.93
Armenia	Upper middle income	2003	486.59	292.105	39.66	128.9	55.85
Armenia	Upper middle income	2004	473.07	291.774	39.24	123.61
Armenia	Upper middle income	2005	460.4	291.012	39.17	119.53
Armenia	Upper middle income	2006	448.18	289.688	39.2	116.16	73.18
Armenia	Upper middle income	2007	430.53	288.405	38.42	108.89	71.66
Armenia	Upper middle income	2008	425.24	286.943	37.63	106.56	74.65
Armenia	Upper middle income	2009	415.16	285.582	37.02	100.81	76.84
Armenia	Upper middle income	2010	405.32	284.716	35.99	94.69	71.12
Armenia	Upper middle income	2011	393.64	283.515	35.47	88.44	70.66
Armenia	Upper middle income	2012	380.13	282.682	34.93	80.68	65.02
Armenia	Upper middle income	2013	364.8	281.726	34.17	73.92	60.76
Armenia	Upper middle income	2014	360.01	280.857	34.82	70.67	65.36
Armenia	Upper middle income	2015	359.25	280.158	35.6	68.73	68.19
Armenia	Upper middle income	2016	351.23	279.664	34.59	66.38	64.7
Armenia	Upper middle income	2017	349.48	279.412	34.35	67.04	60.16
Armenia	Upper middle income	2018	348.19	279.291	34.13	67.29	55.36
Armenia	Upper middle income	2019	345.49	279.252	33.77	67.24	63.88
Australia	High income	1990	277.22	293.025	35.97	62.72	61.33
Australia	High income	1991	263.96	288.334	35.01	59.77	61.7
Australia	High income	1992	258.02	283.942	35.13	58.66	61.05
Australia	High income	1993	248.83	279.455	34.53	57.11	59.39
Australia	High income	1994	244.89	274.664	34.56	56.91	61.53
Australia	High income	1995	235.36	269.837	33.67	55.1	58.5
Australia	High income	1996	227.76	264.325	33.3	53.52	58.53
Australia	High income	1997	217.52	258.634	32.2	51.06	56.12
Australia	High income	1998	207.21	252.945	31	48.98	55.18
Australia	High income	1999	197.43	247.446	29.95	47.03	53.42
Australia	High income	2000	188.89	242.342	29.08	45.46	52.77
Australia	High income	2001	180.76	237.426	28.19	43.68	52.21
Australia	High income	2002	175.25	232.552	27.8	42.66	51.85
Australia	High income	2003	167.65	227.447	26.96	40.82	48.52
Australia	High income	2004	157.62	221.979	25.72	38.51	49.41
Australia	High income	2005	148.96	216.243	24.71	36.41
Australia	High income	2006	142.87	210.167	24.28	35.02	48.68
Australia	High income	2007	139.83	203.85	24.5	34.37	47.56
Australia	High income	2008	136.27	197.628	24.65	33.51	48
Australia	High income	2009	129.8	191.333	24.28	31.86	45.68
Australia	High income	2010	124.42	185.136	24.23	30.51	46
Australia	High income	2011	120.57	179.34	24.37	29.61	45.35
Australia	High income	2012	115.19	173.823	24.19	28.22	43.81
Australia	High income	2013	111.24	168.905	24.14	27.09	42.93
Australia	High income	2014	110.03	164.471	24.48	26.74	41.99
Australia	High income	2015	109.24	160.663	24.72	26.55	42.06
Australia	High income	2016	106.16	157.507	24.32	25.79	40.33
Australia	High income	2017	106.37	155.527	24.06	25.8	38.27
Australia	High income	2018	107.87	154.499	24.27	26.16	38.84
Australia	High income	2019	108.13	153.794	24.18	26.19	38.48
Austria	High income	1990	326.63	353.89	20.33	87.28	61.93
Austria	High income	1991	321.96	357.914	19.98	83.7	63.19
Austria	High income	1992	316.17	361.935	19.62	79.87	60.35
Austria	High income	1993	310.13	366.076	19.36	76.29	62.73
Austria	High income	1994	301.57	370.158	18.73	72.64	59.32
Austria	High income	1995	296.49	374.11	18.56	70.15	57.9
Austria	High income	1996	293.34	377.529	18.38	68.72	58.85
Austria	High income	1997	284.79	380.587	18.16	65.56	57.82
Austria	High income	1998	278.66	383.63	18.19	62.95	58.32
Austria	High income	1999	270.86	385.675	18.48	59.97	55.69
Austria	High income	2000	257.42	385.835	18.63	55.69	55.23
Austria	High income	2001	244.34	384.675	18.79	51.38	52.94
Austria	High income	2002	237.6	382.01	19.57	48.82	55.43
Austria	High income	2003	229.4	377.745	20.24	45.55	52.78
Austria	High income	2004	216.25	372.403	19.81	40.86	52.73
Austria	High income	2005	207.68	365.848	19.51	38.08	51.16
Austria	High income	2006	198.73	358.926	18.96	35.46	50.93
Austria	High income	2007	193.15	352.791	18.66	33.75	50.15
Austria	High income	2008	187.17	346.92	18.16	32.21	51.58
Austria	High income	2009	183	341.364	18.03	31.01	50.39
Austria	High income	2010	175.49	336.303	17.61	29.37	50.23
Austria	High income	2011	170.87	331.848	17.36	28.33	48.8
Austria	High income	2012	168.19	327.537	17.39	27.74	48.74
Austria	High income	2013	164.91	323.664	17.41	27	47.98
Austria	High income	2014	161.36	320.026	17.3	26.29	49.32
Austria	High income	2015	160.24	317.354	17.63	25.95	47.74
Austria	High income	2016	156.02	315.082	17.53	25.16	47.76
Austria	High income	2017	151.42	313.158	17.43	24.47	45.78
Austria	High income	2018	150.82	312.047	17.04	24.57	46.67
Austria	High income	2019	150.56	311.283	16.92	24.64	44.79
Azerbaijan	Upper middle income	1990	509.53	217.749	41.91	120.44	33.55
Azerbaijan	Upper middle income	1991	528.7	218.124	43.4	121.13	35.51
Azerbaijan	Upper middle income	1992	565.3	218.39	46.49	126	36.03
Azerbaijan	Upper middle income	1993	605.34	218.77	50	132.42	32.62
Azerbaijan	Upper middle income	1994	642.3	219.339	53	138.83	28.88
Azerbaijan	Upper middle income	1995	637.93	219.98	51.77	137.25	26.57
Azerbaijan	Upper middle income	1996	626.16	220.946	49.41	134.2	28.24
Azerbaijan	Upper middle income	1997	617.76	222.43	46.5	131.66	29.59
Azerbaijan	Upper middle income	1998	619.14	224.084	43.77	131.67	26.11
Azerbaijan	Upper middle income	1999	625.78	225.521	40.89	133.32	29.11
Azerbaijan	Upper middle income	2000	634.98	226.945	37.97	136.2	26.11
Azerbaijan	Upper middle income	2001	635.18	228.256	34.23	138.2	27.34
Azerbaijan	Upper middle income	2002	656.21	229.824	32.69	147.43	28.28
Azerbaijan	Upper middle income	2003	685.09	231.691	32.24	162.15	30.45
Azerbaijan	Upper middle income	2004	701.78	233.636	32.14	175.55	28.82
Azerbaijan	Upper middle income	2005	725.85	235.458	32.81	190.3
Azerbaijan	Upper middle income	2006	735.06	237.046	32.76	202.47
Azerbaijan	Upper middle income	2007	728.35	237.293	32.13	213.41	16.06
Azerbaijan	Upper middle income	2008	724.47	236.272	32.14	208.67
Azerbaijan	Upper middle income	2009	722.61	234.677	32.2	206.22
Azerbaijan	Upper middle income	2010	725.79	232.44	32.48	204.61
Azerbaijan	Upper middle income	2011	732.18	229.536	33	203.15
Azerbaijan	Upper middle income	2012	739.58	227.112	33.65	201.82
Azerbaijan	Upper middle income	2013	744	224.389	33.96	199.92
Azerbaijan	Upper middle income	2014	757.22	223.32	34.62	200.91
Azerbaijan	Upper middle income	2015	756.22	222.657	34.71	197.85
Azerbaijan	Upper middle income	2016	758.33	222.375	34.94	195.86
Azerbaijan	Upper middle income	2017	756.76	222.396	34.96	193.2
Azerbaijan	Upper middle income	2018	710.39	223.169	32.91	179.56
Azerbaijan	Upper middle income	2019	688.08	224.206	31.94	172.37
Bahamas	High income	1990	321.77	74.506	16.36	88.26
Bahamas	High income	1991	314.19	73.7195	16.19	86.32
Bahamas	High income	1992	308.13	72.8331	16	84.96
Bahamas	High income	1993	305.61	71.9204	15.97	84.76	22.34
Bahamas	High income	1994	302.47	71.0899	16.1	83.6	30.05
Bahamas	High income	1995	297.45	70.3919	15.89	81.8	35.25
Bahamas	High income	1996	301.31	69.8526	16.17	82.07	26.99
Bahamas	High income	1997	293.18	69.47	15.88	79.98	24.88
Bahamas	High income	1998	289.13	69.2444	16.02	77.72	24.59
Bahamas	High income	1999	296.88	69.0576	16.32	77.99	23.31
Bahamas	High income	2000	285.51	68.9164	15.58	72.46	22.72
Bahamas	High income	2001	289.87	68.8951	15.82	72.74	17.94
Bahamas	High income	2002	285.35	68.9825	15.43	69.65	21.87
Bahamas	High income	2003	280.07	69.1844	15.57	71.05	31.8
Bahamas	High income	2004	276.54	69.5701	15.52	71.45	14.08
Bahamas	High income	2005	256.72	69.9326	14.7	66.39	24.64
Bahamas	High income	2006	252.84	70.2211	14.73	64.78	19.87
Bahamas	High income	2007	242.88	70.4804	14.32	62.3	20.3
Bahamas	High income	2008	246.78	70.7874	14.44	63.38	23.12
Bahamas	High income	2009	256.56	71.1262	14.94	65.81	23.51
Bahamas	High income	2010	255.19	71.5396	14.88	64.96	25.92
Bahamas	High income	2011	253.68	71.9595	14.8	64.32	25.33
Bahamas	High income	2012	248.09	72.2767	14.71	63.37	17.14
Bahamas	High income	2013	244.08	72.4854	14.41	62.36	15.92
Bahamas	High income	2014	242.11	72.3939	14.44	61.4	13.2
Bahamas	High income	2015	245.2	72.1989	14.56	62.32	17.11
Bahamas	High income	2016	246.13	71.9736	14.53	62.58
Bahamas	High income	2017	245.49	71.6997	14.45	62.39
Bahamas	High income	2018	246.51	71.7404	14.52	62.54
Bahamas	High income	2019	247.09	71.7569	14.58	62.51
Bahrain	High income	1990	582.07	167.708	78.35	102.46
Bahrain	High income	1991	578.66	164.299	80.27	102.74
Bahrain	High income	1992	562.03	160.479	79.63	100.58
Bahrain	High income	1993	530.26	156.824	76.42	95.35
Bahrain	High income	1994	511	153.57	75.45	91.99
Bahrain	High income	1995	504.87	150.786	76.38	90.92
Bahrain	High income	1996	506.51	148.114	77.55	91.49
Bahrain	High income	1997	496.86	145.178	77.28	89.19	40.66
Bahrain	High income	1998	486.18	142.165	79.14	88.68	50.97
Bahrain	High income	1999	479.06	139.5	76.65	89.29	40.33
Bahrain	High income	2000	412	137.116	65.72	78.24	37.77
Bahrain	High income	2001	348.36	135.063	56.93	65.05	43.58
Bahrain	High income	2002	388	135.002	66.15	72.57	46.84
Bahrain	High income	2003	423.3	135.759	75	80.85	40.68
Bahrain	High income	2004	416.66	137.306	75.91	82.57	37.4
Bahrain	High income	2005	403.19	139.187	75.7	83.35	25.27
Bahrain	High income	2006	381.2	141.047	72.55	81.11	24.57
Bahrain	High income	2007	361.12	142.727	69.28	78.08	21.02
Bahrain	High income	2008	344.61	145.412	65.23	75.57	26.31
Bahrain	High income	2009	327.99	148.239	60.34	72.51	19
Bahrain	High income	2010	316.91	150.857	55.41	70.23	23.28
Bahrain	High income	2011	308.5	152.925	52.13	69.2	21.45
Bahrain	High income	2012	301.89	154.57	49.36	68.77	17.47
Bahrain	High income	2013	277.37	156.15	43.76	63.35	15.33
Bahrain	High income	2014	253.02	157.94	39.3	57.59	8.9
Bahrain	High income	2015	243.11	159.766	37.82	54.79
Bahrain	High income	2016	243.17	161.176	37.93	54.68
Bahrain	High income	2017	246.4	161.783	38.24	55.13
Bahrain	High income	2018	242.49	162.105	37.5	53.62
Bahrain	High income	2019	240.89	162.368	37.15	52.81
Bangladesh	Lower middle income	1990	335.77	281.486	147.55	181.38
Bangladesh	Lower middle income	1991	307.3	276.937	135.35	166.61
Bangladesh	Lower middle income	1992	306.97	272.693	133.81	167.35
Bangladesh	Lower middle income	1993	303.43	268.811	130.69	165.99
Bangladesh	Lower middle income	1994	300.7	265.145	127.23	165.22
Bangladesh	Lower middle income	1995	306.04	261.604	126.49	168.98
Bangladesh	Lower middle income	1996	302.37	257.797	122.25	167.55
Bangladesh	Lower middle income	1997	299.21	254.202	117.83	166.48
Bangladesh	Lower middle income	1998	306.26	250.984	116.03	171.4
Bangladesh	Lower middle income	1999	316.89	248.345	115.15	178.48
Bangladesh	Lower middle income	2000	328.84	246.42	115.2	185.8
Bangladesh	Lower middle income	2001	333.99	245.185	112.58	189.47
Bangladesh	Lower middle income	2002	349.75	244.632	113.09	198.59
Bangladesh	Lower middle income	2003	363.23	245.167	112.62	205.65
Bangladesh	Lower middle income	2004	367.67	245.592	109.11	207.52
Bangladesh	Lower middle income	2005	376.79	246.022	106.9	212.19
Bangladesh	Lower middle income	2006	387.75	246.459	105.68	217.74
Bangladesh	Lower middle income	2007	383.06	246.697	101.26	213.87
Bangladesh	Lower middle income	2008	370.27	246.889	94.87	205.64
Bangladesh	Lower middle income	2009	364.01	246.842	90.17	201.34
Bangladesh	Lower middle income	2010	362.55	246.083	87.2	199.75
Bangladesh	Lower middle income	2011	324.11	245.01	75.91	176.03
Bangladesh	Lower middle income	2012	292.67	243.499	66.6	156.04
Bangladesh	Lower middle income	2013	285.72	241.485	64.25	151.02
Bangladesh	Lower middle income	2014	290.32	239.03	65.23	152.3
Bangladesh	Lower middle income	2015	282.7	236.755	61.75	146.17
Bangladesh	Lower middle income	2016	278.71	234.593	61.22	142.5
Bangladesh	Lower middle income	2017	289.65	232.646	63.72	146.71
Bangladesh	Lower middle income	2018	287	231.506	62.92	143.39
Bangladesh	Lower middle income	2019	283.87	230.683	62.02	140.04
Barbados	High income	1990	281.76	103.721	12.9	104.89	18.81
Barbados	High income	1991	272.51	103.555	12.66	102.58	18.02
Barbados	High income	1992	273.74	103.504	13.01	104.22	22.9
Barbados	High income	1993	270.99	103.637	13.23	103.26	24.49
Barbados	High income	1994	268.1	103.965	13.38	102.09	15.51
Barbados	High income	1995	261.6	104.45	13.38	99.7	17.21
Barbados	High income	1996	253.87	105.027	13.46	95.62
Barbados	High income	1997	247.46	105.576	13.66	92.15
Barbados	High income	1998	236.06	106.04	13.54	86.83
Barbados	High income	1999	221.99	106.37	13.11	80.64
Barbados	High income	2000	217.37	106.459	13.18	77.6	12.27
Barbados	High income	2001	207.45	106.272	13.09	74.26	8.34
Barbados	High income	2002	208.45	105.888	13.5	74.58	12.1
Barbados	High income	2003	210.61	105.303	14.15	74.87	14.97
Barbados	High income	2004	206.33	104.604	14.46	72.86	11.72
Barbados	High income	2005	197.05	103.63	13.9	69.84	14.19
Barbados	High income	2006	195.77	102.276	13.89	69.06	8.98
Barbados	High income	2007	194.05	100.604	13.66	69.44	9.64
Barbados	High income	2008	190.19	99.1118	13.39	67.12	10.81
Barbados	High income	2009	183.85	97.6581	12.77	65.59	14.05
Barbados	High income	2010	182.26	96.3722	12.64	66.08	13.36
Barbados	High income	2011	181.64	95.2381	12.46	66.35	13.55
Barbados	High income	2012	179.08	93.935	12.31	65.41	16.06
Barbados	High income	2013	179.88	93.0707	12.3	65.48	12.01
Barbados	High income	2014	180.54	92.8321	12.31	65.48
Barbados	High income	2015	180.69	92.5379	12.29	65.39
Barbados	High income	2016	180.67	92.2026	12.28	65.23
Barbados	High income	2017	180.72	91.8025	12.3	65.08
Barbados	High income	2018	181.93	91.3597	12.47	65.36
Barbados	High income	2019	186.06	90.8698	12.96	66.7
Belarus	Upper middle income	1990	489.13	341.311	53.71	127.05	65.83
Belarus	Upper middle income	1991	502.02	340.102	52.34	132.41	67.1
Belarus	Upper middle income	1992	515.45	338.773	51.02	137.04	70.37
Belarus	Upper middle income	1993	561.36	337.283	52.99	149.41	71.35
Belarus	Upper middle income	1994	570.07	335.675	51.36	150.98	70.37
Belarus	Upper middle income	1995	587.51	334.033	50.81	155.46	71.82
Belarus	Upper middle income	1996	579.41	332.327	48.37	153.54	68.93
Belarus	Upper middle income	1997	590.22	330.66	47.44	156.14	70.57
Belarus	Upper middle income	1998	599.18	329.083	46.2	157.47	68.75
Belarus	Upper middle income	1999	614.79	327.567	45.24	159.55	66.65
Belarus	Upper middle income	2000	584.53	326.176	41.03	150.3	65.1
Belarus	Upper middle income	2001	607.86	324.524	39.97	154.94	64.55
Belarus	Upper middle income	2002	640.56	322.907	38.62	162.1	64.03
Belarus	Upper middle income	2003	622.64	321.889	34.31	156.24	63.07
Belarus	Upper middle income	2004	606.83	321.317	31.71	151.6
Belarus	Upper middle income	2005	615.42	321.343	29.95	152.1
Belarus	Upper middle income	2006	593.54	321.987	26.75	144.87
Belarus	Upper middle income	2007	562.05	323.198	23.57	135.9	56.66
Belarus	Upper middle income	2008	555.95	324.693	21.48	131.58	56.9
Belarus	Upper middle income	2009	557.54	326.922	19.65	130.14	55.05
Belarus	Upper middle income	2010	557.61	329.713	18.24	127.71	55.92
Belarus	Upper middle income	2011	565.04	334.995	17.26	127.45	53.67
Belarus	Upper middle income	2012	511.81	340.16	15.22	114.14
Belarus	Upper middle income	2013	505.56	344.467	13.99	110.68	47.12
Belarus	Upper middle income	2014	497.24	348.084	13.55	107.95	47.29
Belarus	Upper middle income	2015	484.4	350.958	14.05	106.23
Belarus	Upper middle income	2016	481.78	353.285	14.41	106.31
Belarus	Upper middle income	2017	479.93	355.094	14.8	106.33
Belarus	Upper middle income	2018	466.9	356.635	14.75	103.81	48.31
Belarus	Upper middle income	2019	463.11	357.815	14.98	103.32
Belgium	High income	1990	257.12	353.962	41.08	75.7	92.04
Belgium	High income	1991	246.93	350.682	41.03	72.2	90.85
Belgium	High income	1992	240.65	347.442	41.27	69.85	92.26
Belgium	High income	1993	235.81	344.182	42.26	68.04	92.27
Belgium	High income	1994	227.62	340.928	41.77	65.09	89.94
Belgium	High income	1995	221.39	337.542	41.93	62.52	91.36
Belgium	High income	1996	216.79	333.881	41.37	60.51	86.1
Belgium	High income	1997	210.47	330.068	40.74	58.93	89.01
Belgium	High income	1998	206.74	326.373	40.06	57.15	81.93
Belgium	High income	1999	201.44	322.532	39.19	55.48	77.66
Belgium	High income	2000	195.4	317.852	37.99	53.88	77.76
Belgium	High income	2001	188.86	312.736	37.06	52.22	77.29
Belgium	High income	2002	186.69	307.276	37.02	51.73	75.04
Belgium	High income	2003	182.86	301.46	36.7	50.71	73.36
Belgium	High income	2004	173.05	295.741	35.07	47.97	70.95
Belgium	High income	2005	166.08	290.091	34.25	45.94	73.83
Belgium	High income	2006	158.1	284.68	32.93	43.62	72.58
Belgium	High income	2007	154.41	279.52	32.58	42.66	70.56
Belgium	High income	2008	152.43	274.762	32.55	42.08	71.48
Belgium	High income	2009	145.38	270.107	31.28	40.21	69.04
Belgium	High income	2010	138.54	265.309	30.18	38.23	70.47
Belgium	High income	2011	133.81	260.34	29.49	36.91	69.12
Belgium	High income	2012	131.38	255.399	29.4	36.21	63.89
Belgium	High income	2013	127.75	250.789	28.86	35.17	64.05
Belgium	High income	2014	121.83	246.369	27.79	33.46	63.04
Belgium	High income	2015	121.3	242.036	27.86	33.34	59.64
Belgium	High income	2016	117.58	238.067	27.33	32.38	58.35
Belgium	High income	2017	117.75	234.708	27.46	32.38	52.85
Belgium	High income	2018	118.11	232.859	27.49	32.5	51.95
Belgium	High income	2019	118.65	231.57	27.63	32.63
Belize	Upper middle income	1990	258.73	131.753	22.42	75.41	15.86
Belize	Upper middle income	1991	240.3	129.217	21.77	69.65	4
Belize	Upper middle income	1992	234.79	126.966	22.07	68.23
Belize	Upper middle income	1993	235.39	125.12	22.48	68.55	20.73
Belize	Upper middle income	1994	238.43	123.562	23.19	69.5	16.9
Belize	Upper middle income	1995	244.19	122.292	24.55	71.09	19.41
Belize	Upper middle income	1996	259.32	121.326	26.64	75.87	21.13
Belize	Upper middle income	1997	275.09	120.596	29.9	80.72	25.1
Belize	Upper middle income	1998	286.27	120.224	32.88	85.63	23.1
Belize	Upper middle income	1999	293.63	120.292	35.21	87.75	27.4
Belize	Upper middle income	2000	298.73	120.62	34.97	87.25	23.86
Belize	Upper middle income	2001	263.04	121.391	32.44	76.19	25.25
Belize	Upper middle income	2002	243.45	122.464	30.19	69.26	40.34
Belize	Upper middle income	2003	235.02	123.446	29.86	66.2	20.9
Belize	Upper middle income	2004	229.79	125.292	30.25	65.06	18.75
Belize	Upper middle income	2005	220.57	127.456	29.73	63.41	37.67
Belize	Upper middle income	2006	217.51	129.083	29.79	64.07	31.99
Belize	Upper middle income	2007	210	130.314	29.12	62.56	26.6
Belize	Upper middle income	2008	197.92	130.841	28.01	58.97	25.22
Belize	Upper middle income	2009	196.79	131.112	27.93	59.03	18.17
Belize	Upper middle income	2010	196.42	131.364	28.39	59.02	17.97
Belize	Upper middle income	2011	192.71	131.522	27.91	57.94	23.57
Belize	Upper middle income	2012	185.29	131.609	27.39	55.65	16.18
Belize	Upper middle income	2013	183.23	131.697	27.59	55.08	16.39
Belize	Upper middle income	2014	185.39	131.962	28.41	55.88	15.15
Belize	Upper middle income	2015	185.19	132.006	29.15	55.59	23.06
Belize	Upper middle income	2016	181.69	132.029	28.78	54.73	16.82
Belize	Upper middle income	2017	180.73	132.057	28.34	54.28
Belize	Upper middle income	2018	184.92	132.104	28.84	55.49
Belize	Upper middle income	2019	185.19	132.139	28.82	55.47
Benin	Lower middle income	1990	323.19	101.787	69.2	142.11
Benin	Lower middle income	1991	321.82	100.489	67.61	141.7
Benin	Lower middle income	1992	320.35	99.4025	65.74	141.34
Benin	Lower middle income	1993	318.78	98.5244	63.76	140.9
Benin	Lower middle income	1994	319.99	97.7587	62.21	141.77
Benin	Lower middle income	1995	321.06	97.1244	60.5	142.53
Benin	Lower middle income	1996	323.23	96.7913	58.74	143.69
Benin	Lower middle income	1997	321.21	96.6821	56.52	142.89
Benin	Lower middle income	1998	320.32	96.6275	54.69	142.45
Benin	Lower middle income	1999	319.85	96.4783	53.05	141.9
Benin	Lower middle income	2000	320.86	96.1575	52.51	141.79
Benin	Lower middle income	2001	316.05	95.5058	51.72	139.25
Benin	Lower middle income	2002	314.93	94.3902	51.64	138.49
Benin	Lower middle income	2003	309.36	93.005	50.88	135.73
Benin	Lower middle income	2004	305.31	91.2909	50.31	133.68
Benin	Lower middle income	2005	301.36	89.2669	49.62	131.69
Benin	Lower middle income	2006	300.41	86.9473	49.36	131.08
Benin	Lower middle income	2007	295.28	82.9037	48.51	128.59
Benin	Lower middle income	2008	296.83	78.6797	48.62	128.89
Benin	Lower middle income	2009	297.62	74.5889	48.58	128.8
Benin	Lower middle income	2010	298.15	70.525	48.51	128.54
Benin	Lower middle income	2011	298.92	66.9414	48.41	128.46
Benin	Lower middle income	2012	298.28	64.4482	47.92	127.83
Benin	Lower middle income	2013	296.1	62.6711	47.27	126.8
Benin	Lower middle income	2014	291.72	61.6957	46.24	124.87
Benin	Lower middle income	2015	293.57	60.778	45.6	125.3
Benin	Lower middle income	2016	288.98	60.2167	44.68	123.17
Benin	Lower middle income	2017	287.23	59.7085	44.16	122.19
Benin	Lower middle income	2018	282.08	59.6088	43.13	119.65
Benin	Lower middle income	2019	278.85	59.6234	42.45	117.94
Bermuda	High income	1990	372.9	133.488	19.04	74.48
Bermuda	High income	1991	356.41	134.001	18.75	71.33
Bermuda	High income	1992	334.81	134.462	17.94	68.1
Bermuda	High income	1993	327.52	134.955	18.17	67.52
Bermuda	High income	1994	316.2	135.451	18.05	65.79
Bermuda	High income	1995	297.27	135.942	17.52	62.78
Bermuda	High income	1996	293.65	136.46	17.86	62.61
Bermuda	High income	1997	271.08	136.95	17.36	58.87
Bermuda	High income	1998	257.82	137.365	17.23	55.7
Bermuda	High income	1999	249.77	137.669	17.04	54.37
Bermuda	High income	2000	242.11	137.895	16.88	53.47
Bermuda	High income	2001	227.14	137.998	16.5	51.4
Bermuda	High income	2002	215.64	138.199	16.16	49.9
Bermuda	High income	2003	205.04	138.389	15.9	47.5
Bermuda	High income	2004	197.92	138.687	15.4	45.38
Bermuda	High income	2005	192.26	138.839	15.19	44.2
Bermuda	High income	2006	187.49	138.603	14.85	42.37
Bermuda	High income	2007	180.61	137.627	14.66	40.89
Bermuda	High income	2008	173.18	136.598	14.52	39.25
Bermuda	High income	2009	167.49	135.553	14.27	38.18
Bermuda	High income	2010	161.91	134.637	14.07	36.56
Bermuda	High income	2011	160.23	133.758	13.72	35.78
Bermuda	High income	2012	157.75	133.209	13.59	34.94
Bermuda	High income	2013	157.4	132.832	13.64	34.65
Bermuda	High income	2014	156.35	132.577	13.72	34.16
Bermuda	High income	2015	154.7	132.321	13.77	33.59
Bermuda	High income	2016	153.26	132.028	13.74	33
Bermuda	High income	2017	152.19	131.733	13.51	32.94
Bermuda	High income	2018	150.9	131.455	13.36	32.64
Bermuda	High income	2019	149.29	131.159	13.21	32.24
Bhutan	Lower middle income	1990	280.85	113.703	162.86	102.43
Bhutan	Lower middle income	1991	280.78	111.915	161.95	101.7
Bhutan	Lower middle income	1992	279.89	110.389	160.62	100.65
Bhutan	Lower middle income	1993	279.5	109.201	159.48	99.74
Bhutan	Lower middle income	1994	278.66	108.111	158.06	98.58
Bhutan	Lower middle income	1995	278.01	107.034	156.68	97.44
Bhutan	Lower middle income	1996	273.42	105.882	153.87	94.89
Bhutan	Lower middle income	1997	273.6	104.72	153.44	93.85
Bhutan	Lower middle income	1998	272.9	103.504	152.88	92.41
Bhutan	Lower middle income	1999	268.28	102.238	150.64	89.71
Bhutan	Lower middle income	2000	269.82	100.997	150.9	88.51
Bhutan	Lower middle income	2001	266.88	99.778	148.9	85.94
Bhutan	Lower middle income	2002	264	98.6819	146.78	83.78
Bhutan	Lower middle income	2003	263.57	97.6991	145.46	82.55
Bhutan	Lower middle income	2004	261.9	96.7557	143.34	81.14
Bhutan	Lower middle income	2005	261.09	96.392	141.57	80.13
Bhutan	Lower middle income	2006	259.1	96.2871	139.64	78.83
Bhutan	Lower middle income	2007	258.3	96.404	138.33	77.9
Bhutan	Lower middle income	2008	257.41	96.5391	137.33	76.99
Bhutan	Lower middle income	2009	257.25	96.8948	136.53	76.29
Bhutan	Lower middle income	2010	256.12	97.7336	135.01	75.4
Bhutan	Lower middle income	2011	254.84	98.5728	133.65	74.57
Bhutan	Lower middle income	2012	253.58	99.2886	132.13	73.74
Bhutan	Lower middle income	2013	252.25	99.2523	130.77	72.95
Bhutan	Lower middle income	2014	250.91	99.2754	129.47	72.23
Bhutan	Lower middle income	2015	250.08	99.7242	128.26	71.71
Bhutan	Lower middle income	2016	248.39	100.204	126.86	70.97
Bhutan	Lower middle income	2017	247.39	100.215	125.45	70.33
Bhutan	Lower middle income	2018	246.91	100.203	124.24	69.82
Bhutan	Lower middle income	2019	246.56	100.134	123.17	69.42
Bolivia (Plurinational State of)	Lower middle income	1990	298.58	134.207	62.07	109.14
Bolivia (Plurinational State of)	Lower middle income	1991	295.26	128.013	61.15	107.64
Bolivia (Plurinational State of)	Lower middle income	1992	292.19	122.387	60.37	106.27
Bolivia (Plurinational State of)	Lower middle income	1993	289.17	117.288	59.97	105.08
Bolivia (Plurinational State of)	Lower middle income	1994	282.41	112.657	59.07	102.45
Bolivia (Plurinational State of)	Lower middle income	1995	277.1	108.399	58.64	100.4
Bolivia (Plurinational State of)	Lower middle income	1996	268.72	104.569	57.76	97.19
Bolivia (Plurinational State of)	Lower middle income	1997	264.74	101.207	57.63	95.36
Bolivia (Plurinational State of)	Lower middle income	1998	257.29	98.3487	57.07	92.38
Bolivia (Plurinational State of)	Lower middle income	1999	250.44	96.0709	56.79	89.75
Bolivia (Plurinational State of)	Lower middle income	2000	243.57	94.297	56.3	86.72
Bolivia (Plurinational State of)	Lower middle income	2001	236.25	93.0934	55.7	83.41
Bolivia (Plurinational State of)	Lower middle income	2002	231.13	92.3968	55.27	81.01
Bolivia (Plurinational State of)	Lower middle income	2003	226.46	92.1385	54.79	78.69
Bolivia (Plurinational State of)	Lower middle income	2004	221.96	93.6588	54.17	76.57
Bolivia (Plurinational State of)	Lower middle income	2005	219.44	95.668	53.77	75.23
Bolivia (Plurinational State of)	Lower middle income	2006	217.46	98.0983	53.49	74.01
Bolivia (Plurinational State of)	Lower middle income	2007	216.81	100.727	53.4	73.38
Bolivia (Plurinational State of)	Lower middle income	2008	215.98	103.627	53.31	72.79
Bolivia (Plurinational State of)	Lower middle income	2009	215.71	106.723	53.35	72.38
Bolivia (Plurinational State of)	Lower middle income	2010	215.79	109.942	53.33	72.02
Bolivia (Plurinational State of)	Lower middle income	2011	216.61	113.498	53.25	71.86
Bolivia (Plurinational State of)	Lower middle income	2012	216.95	117.042	53.07	71.63
Bolivia (Plurinational State of)	Lower middle income	2013	217.24	120.186	52.88	71.48
Bolivia (Plurinational State of)	Lower middle income	2014	217.4	123.184	53.04	71.75
Bolivia (Plurinational State of)	Lower middle income	2015	217.02	124.362	52.65	71.19
Bolivia (Plurinational State of)	Lower middle income	2016	216.1	125.246	51.87	70.06
Bolivia (Plurinational State of)	Lower middle income	2017	215.35	125.979	51.54	69.6
Bolivia (Plurinational State of)	Lower middle income	2018	215.2	126.695	51.36	69.17
Bolivia (Plurinational State of)	Lower middle income	2019	214.43	127.207	51.07	68.64
Bosnia and Herzegovina	Upper middle income	1990	441.87	299.035	36.31	149.08	69.58
Bosnia and Herzegovina	Upper middle income	1991	474.65	300.894	38.2	161.59	74.82
Bosnia and Herzegovina	Upper middle income	1992	476.2	302.807	37.95	162.77
Bosnia and Herzegovina	Upper middle income	1993	476.17	304.592	38.13	163.01
Bosnia and Herzegovina	Upper middle income	1994	476.76	306.515	38.05	163.81
Bosnia and Herzegovina	Upper middle income	1995	467.28	308.505	37.41	161.08
Bosnia and Herzegovina	Upper middle income	1996	452.07	311.809	35.78	156.04
Bosnia and Herzegovina	Upper middle income	1997	445.76	316.598	34.22	154.26
Bosnia and Herzegovina	Upper middle income	1998	403.52	322.006	30.8	139.26
Bosnia and Herzegovina	Upper middle income	1999	380.32	327.539	28.76	132.1
Bosnia and Herzegovina	Upper middle income	2000	373.58	333.318	28.05	131.82
Bosnia and Herzegovina	Upper middle income	2001	407.66	339.674	29.39	148.03
Bosnia and Herzegovina	Upper middle income	2002	424.26	346.379	30.28	158.16
Bosnia and Herzegovina	Upper middle income	2003	425.42	353.265	30.41	162.27
Bosnia and Herzegovina	Upper middle income	2004	420.33	359.408	29.63	164.31
Bosnia and Herzegovina	Upper middle income	2005	420.44	366.144	29.68	166.78
Bosnia and Herzegovina	Upper middle income	2006	405.89	372.808	28.24	163.02
Bosnia and Herzegovina	Upper middle income	2007	411.65	379.052	28.34	166.68
Bosnia and Herzegovina	Upper middle income	2008	383.75	384.367	26.2	156.1
Bosnia and Herzegovina	Upper middle income	2009	371.68	388.634	25.23	152.22
Bosnia and Herzegovina	Upper middle income	2010	359.96	392.33	24.33	148.14
Bosnia and Herzegovina	Upper middle income	2011	363.39	394.384	24.32	149.76	64.43
Bosnia and Herzegovina	Upper middle income	2012	356.57	394.818	23.61	145.18
Bosnia and Herzegovina	Upper middle income	2013	354.98	393.919	23.3	143.02
Bosnia and Herzegovina	Upper middle income	2014	355.95	392.018	23.11	142.23	61.36
Bosnia and Herzegovina	Upper middle income	2015	363.35	389.332	22.92	144.87
Bosnia and Herzegovina	Upper middle income	2016	353.79	386.208	21.82	140.21	63.89
Bosnia and Herzegovina	Upper middle income	2017	348.48	382.735	21.47	137.7	61.51
Bosnia and Herzegovina	Upper middle income	2018	346.98	379.578	21.28	136.67	61.89
Bosnia and Herzegovina	Upper middle income	2019	343.55	376.136	20.97	134.9	63.52
Botswana	Upper middle income	1990	366.6	235.522	95.12	163.96
Botswana	Upper middle income	1991	370.88	233.959	94.76	165.23
Botswana	Upper middle income	1992	378.59	231.88	94.95	167.93
Botswana	Upper middle income	1993	387.27	229.329	95.29	170.98
Botswana	Upper middle income	1994	398.06	226.561	97.47	174.91
Botswana	Upper middle income	1995	407.9	223.408	99.66	178.27
Botswana	Upper middle income	1996	412.48	220.094	100.72	179.19
Botswana	Upper middle income	1997	414.5	217.08	100.82	179
Botswana	Upper middle income	1998	421.36	214.449	101.24	181.22
Botswana	Upper middle income	1999	427.38	212.196	101.05	183.07
Botswana	Upper middle income	2000	436.56	210.181	101.13	186.28
Botswana	Upper middle income	2001	442.24	208.327	100.43	188.13
Botswana	Upper middle income	2002	445.52	206.508	99	189.17
Botswana	Upper middle income	2003	440.54	205.083	95.94	186.79
Botswana	Upper middle income	2004	426.93	203.799	91.4	180.73
Botswana	Upper middle income	2005	409.01	202.954	86.27	172.63
Botswana	Upper middle income	2006	396.67	202.852	82.5	166.66
Botswana	Upper middle income	2007	383.21	202.472	77.85	160.42
Botswana	Upper middle income	2008	380.93	202.619	75.29	158.88
Botswana	Upper middle income	2009	376.12	202.706	72.92	156.2
Botswana	Upper middle income	2010	373.79	203.338	71.25	154.5
Botswana	Upper middle income	2011	370.49	204.145	69.53	152.4
Botswana	Upper middle income	2012	364.75	204.996	67.56	149.25
Botswana	Upper middle income	2013	360.03	205.905	65.83	146.58
Botswana	Upper middle income	2014	355.23	207.334	64.24	143.91
Botswana	Upper middle income	2015	351.03	209.853	62.98	141.65
Botswana	Upper middle income	2016	344.79	212.546	61.51	138.67
Botswana	Upper middle income	2017	341.89	215.342	60.59	137.05
Botswana	Upper middle income	2018	338.76	216.897	59.55	135.25
Botswana	Upper middle income	2019	334.76	218.382	58.45	133.21
Brazil	Upper middle income	1990	355.35	331.105	56.04	137.81	24.64
Brazil	Upper middle income	1991	337.73	324.756	54.66	130.71	24.79
Brazil	Upper middle income	1992	328.96	317.514	54.73	127.11	25.2
Brazil	Upper middle income	1993	327.96	309.671	56.28	126.27	24.73
Brazil	Upper middle income	1994	316.79	301.359	55.83	121.13	25.42
Brazil	Upper middle income	1995	305.24	292.925	55.59	115.6	25.51
Brazil	Upper middle income	1996	297.39	284.427	55.91	111.3	25.22
Brazil	Upper middle income	1997	285.14	275.67	54.79	105.97	25.89
Brazil	Upper middle income	1998	278.72	266.841	54.82	102.94	25.45
Brazil	Upper middle income	1999	270.08	257.755	53.58	99.1	25.56
Brazil	Upper middle income	2000	260.62	248.465	51.64	95.12	25.99
Brazil	Upper middle income	2001	253.77	239.119	50.14	92.29	25.83
Brazil	Upper middle income	2002	248.26	229.941	48.93	89.86	25.66
Brazil	Upper middle income	2003	243.38	220.903	47.8	87.57	25.96
Brazil	Upper middle income	2004	237.97	211.368	46.46	84.92	26.68
Brazil	Upper middle income	2005	227.72	202.04	43.92	80.66	26.69
Brazil	Upper middle income	2006	223.28	193.017	42.48	78.58	26.5
Brazil	Upper middle income	2007	218.36	184.019	41.15	76.31	27.12
Brazil	Upper middle income	2008	214.15	174.781	39.97	74.32	27.07
Brazil	Upper middle income	2009	210.65	164.613	39.25	72.66	26.68
Brazil	Upper middle income	2010	206.96	154.095	38.75	70.86	26.76
Brazil	Upper middle income	2011	203.06	143.348	38.13	69.07	26.32
Brazil	Upper middle income	2012	196.27	132.155	37.01	66.26	26.55
Brazil	Upper middle income	2013	191.66	121.54	36.37	64.21	26.66
Brazil	Upper middle income	2014	187.13	111.823	35.61	62.32	26.62
Brazil	Upper middle income	2015	184.72	103.664	35.4	61.25	26.7
Brazil	Upper middle income	2016	184.52	97.2287	35.44	61	26.47
Brazil	Upper middle income	2017	178.94	92.5788	34.63	59.01	26.07
Brazil	Upper middle income	2018	176.99	89.7529	34.44	58.54	25.78
Brazil	Upper middle income	2019	175.66	88.011	34.38	58.13	24.99
Brunei Darussalam	High income	1990	441.06	266.141	128.47	168.9
Brunei Darussalam	High income	1991	429.12	259.187	124.87	163.72
Brunei Darussalam	High income	1992	420.64	251.688	122.89	159.91
Brunei Darussalam	High income	1993	412.3	243.793	121.4	156.22
Brunei Darussalam	High income	1994	391.99	235.561	115.98	148.05
Brunei Darussalam	High income	1995	381.3	227.168	114.28	143.72
Brunei Darussalam	High income	1996	368.13	218.712	111.7	138.73	44.88
Brunei Darussalam	High income	1997	383.52	210.386	118.1	143.88	41.63
Brunei Darussalam	High income	1998	384.77	202.48	118.3	142.73	51.95
Brunei Darussalam	High income	1999	381.3	195.063	116.6	140.12	51.24
Brunei Darussalam	High income	2000	375.52	188.288	113.33	135.37	70.16
Brunei Darussalam	High income	2001	361.73	182.24	106.6	127.15	59.17
Brunei Darussalam	High income	2002	359.14	178.951	103.96	123.29	69.97
Brunei Darussalam	High income	2003	361.5	176.562	102.8	121.29	51.99
Brunei Darussalam	High income	2004	355.89	174.754	98.16	116.81	56.94
Brunei Darussalam	High income	2005	354	173.152	95.93	114	68.15
Brunei Darussalam	High income	2006	343.71	171.871	91.71	109	45.32
Brunei Darussalam	High income	2007	323.43	170.647	85.16	101.27	62.59
Brunei Darussalam	High income	2008	304.41	169.449	80.3	94.05	58.33
Brunei Darussalam	High income	2009	302.66	168.297	79.85	92.24	38.83
Brunei Darussalam	High income	2010	296.91	167.153	77.53	89.43	45.91
Brunei Darussalam	High income	2011	291.13	166.198	76.08	86.54	48.39
Brunei Darussalam	High income	2012	287.58	165.764	75.22	84.58	42.7
Brunei Darussalam	High income	2013	288.07	167.472	74.4	84.28	57.71
Brunei Darussalam	High income	2014	286.85	168.744	72.78	83.4	54.71
Brunei Darussalam	High income	2015	284.1	170.132	70.95	82.38	41.56
Brunei Darussalam	High income	2016	281.47	171.51	69.11	81.58	39.2
Brunei Darussalam	High income	2017	276.74	172.854	67.51	80.32	39.53
Brunei Darussalam	High income	2018	272.86	174.28	66.28	79.22	32.29
Brunei Darussalam	High income	2019	267	175.571	64.5	77.48	40.75
Bulgaria	Upper middle income	1990	701.31	460.705	35.16	251.03	49.89
Bulgaria	Upper middle income	1991	681.08	458.185	33.01	243.14	50.41
Bulgaria	Upper middle income	1992	705.45	455.801	33.09	249.36	53.13
Bulgaria	Upper middle income	1993	775.14	453.363	34.36	267.77	53.2
Bulgaria	Upper middle income	1994	806.74	450.904	34.54	274.36	54.25
Bulgaria	Upper middle income	1995	809.93	448.418	33.78	271.5	53.81
Bulgaria	Upper middle income	1996	811.53	446.078	33.4	269.39	52.91
Bulgaria	Upper middle income	1997	830.9	443.914	33.88	273.53	50.47
Bulgaria	Upper middle income	1998	802.92	441.476	32.5	263.15	48.91
Bulgaria	Upper middle income	1999	769.94	438.701	30.6	252.06	50.58
Bulgaria	Upper middle income	2000	766.67	435.926	30.51	251.78	47.57
Bulgaria	Upper middle income	2001	752.15	433.239	29.62	247.47	47.91
Bulgaria	Upper middle income	2002	738.21	430.488	28.31	244.89	49.85
Bulgaria	Upper middle income	2003	713.92	427.559	27.3	238.85	51.24
Bulgaria	Upper middle income	2004	687.54	424.52	26.21	232.44	51.38
Bulgaria	Upper middle income	2005	674.94	421.352	25.56	232.46	56.8
Bulgaria	Upper middle income	2006	661.48	417.915	24.86	231.25	54.95
Bulgaria	Upper middle income	2007	637.6	414.558	23.98	225.19	55.82
Bulgaria	Upper middle income	2008	613.86	411.141	22.89	217.91	57.04
Bulgaria	Upper middle income	2009	596.5	407.675	21.89	211.82	53.72
Bulgaria	Upper middle income	2010	588.21	403.483	21.19	209.15	53.66
Bulgaria	Upper middle income	2011	574.25	398.964	20.68	204.02	54.01
Bulgaria	Upper middle income	2012	554.67	395.682	20.14	198	56.71
Bulgaria	Upper middle income	2013	536.11	392.022	19.77	191.57	56.71
Bulgaria	Upper middle income	2014	546.63	388.29	20.23	196.09	54.04
Bulgaria	Upper middle income	2015	541.94	384.97	20.22	193.81	53.78
Bulgaria	Upper middle income	2016	536.54	382.032	20.23	190.93	51.55
Bulgaria	Upper middle income	2017	532.74	379.689	20.23	188.94	51.17
Bulgaria	Upper middle income	2018	541.03	377.35	20.49	191.91	50.83
Bulgaria	Upper middle income	2019	541.08	375.071	20.51	191.54	52.43
Burkina Faso	Low income	1990	256.51	118.482	41.99	91.17
Burkina Faso	Low income	1991	252.36	117.429	41.1	89.55
Burkina Faso	Low income	1992	251.12	116.643	40.64	88.98
Burkina Faso	Low income	1993	250.87	116.167	40.37	88.77
Burkina Faso	Low income	1994	251.06	115.839	40.15	88.67
Burkina Faso	Low income	1995	251.59	115.545	39.99	88.65
Burkina Faso	Low income	1996	252.1	115.236	39.59	88.49
Burkina Faso	Low income	1997	252.83	114.785	39.33	88.44
Burkina Faso	Low income	1998	251.55	114.269	39.14	87.75
Burkina Faso	Low income	1999	261.33	113.627	38.18	89.64
Burkina Faso	Low income	2000	272.38	112.888	38.01	91.82
Burkina Faso	Low income	2001	279.68	112.117	35.79	94.1
Burkina Faso	Low income	2002	293.48	111.309	34.33	98.28
Burkina Faso	Low income	2003	288.25	110.486	34.01	96.55
Burkina Faso	Low income	2004	289.13	109.925	33.88	96.71
Burkina Faso	Low income	2005	290.44	109.317	33.59	96.99
Burkina Faso	Low income	2006	293.53	108.71	33.43	97.89
Burkina Faso	Low income	2007	291.53	106.804	32.65	97.36
Burkina Faso	Low income	2008	293.9	103.972	32.36	97.86
Burkina Faso	Low income	2009	296.2	101.231	31.96	98.43
Burkina Faso	Low income	2010	295.01	98.4532	32.22	97.96
Burkina Faso	Low income	2011	294.4	95.9209	32.38	97.72
Burkina Faso	Low income	2012	294.24	93.4253	32.54	97.62
Burkina Faso	Low income	2013	294.29	91.0197	32.8	97.81
Burkina Faso	Low income	2014	291.56	88.862	32.48	97.06
Burkina Faso	Low income	2015	296	87.9317	32.6	98.1
Burkina Faso	Low income	2016	294.76	87.2944	32.54	97.69
Burkina Faso	Low income	2017	294.96	86.8993	32.57	97.6
Burkina Faso	Low income	2018	293.75	86.7577	32.36	96.97
Burkina Faso	Low income	2019	289.19	86.8034	31.75	95.28
Burundi	Low income	1990	408.82	153.41	94.5	190.71
Burundi	Low income	1991	409.44	147.976	94.09	190.5
Burundi	Low income	1992	410	142.32	93.7	190.22
Burundi	Low income	1993	410.63	137.194	93.44	190.05
Burundi	Low income	1994	408.39	131.711	92.59	188.49
Burundi	Low income	1995	408.63	125.508	92.54	188.08
Burundi	Low income	1996	405.41	119.587	91.76	186.05
Burundi	Low income	1997	397.69	114.322	89.9	181.83
Burundi	Low income	1998	389.6	109.871	87.93	177.31
Burundi	Low income	1999	378.17	106.13	85.33	171.33
Burundi	Low income	2000	369.56	103.037	83.02	166.35
Burundi	Low income	2001	356.76	100.65	79.62	159.15
Burundi	Low income	2002	351.27	99.0053	78.11	155.35
Burundi	Low income	2003	347.02	98.1105	76.86	152.17
Burundi	Low income	2004	345.59	97.8829	76.1	150.53
Burundi	Low income	2005	342.55	98.5998	75.05	148.44
Burundi	Low income	2006	336.3	99.4328	73.29	145.27
Burundi	Low income	2007	329.3	100.31	71.38	141.75
Burundi	Low income	2008	323.93	101.195	69.73	139.01
Burundi	Low income	2009	319.27	101.917	68.33	136.53
Burundi	Low income	2010	317.63	102.543	67.79	135.5
Burundi	Low income	2011	316.15	102.862	67.06	134.58
Burundi	Low income	2012	314.28	103.212	66.24	133.61
Burundi	Low income	2013	310.11	103.475	65.19	131.74
Burundi	Low income	2014	306.45	103.668	64.12	130.18
Burundi	Low income	2015	303.33	103.829	63.19	128.82
Burundi	Low income	2016	299.08	103.978	61.93	126.85
Burundi	Low income	2017	297.13	104.148	61.3	125.93
Burundi	Low income	2018	298.28	104.15	61.48	126.27
Burundi	Low income	2019	296.9	104.054	61.07	125.55
Cote d'Ivoire	Lower middle income	1990	323.33	120.647	67.46	124.13
Cote d'Ivoire	Lower middle income	1991	322.54	121.939	66.12	123.96
Cote d'Ivoire	Lower middle income	1992	324.22	123.275	65.05	124.87
Cote d'Ivoire	Lower middle income	1993	327.08	124.605	64.06	126.43
Cote d'Ivoire	Lower middle income	1994	329.32	126.089	62.95	127.78
Cote d'Ivoire	Lower middle income	1995	332.12	127.485	61.75	129.26
Cote d'Ivoire	Lower middle income	1996	331.75	128.593	59.82	129.19
Cote d'Ivoire	Lower middle income	1997	329.53	129.925	57.56	128.34
Cote d'Ivoire	Lower middle income	1998	329.08	131.422	55.7	127.94
Cote d'Ivoire	Lower middle income	1999	328.63	133.094	54.12	127.35
Cote d'Ivoire	Lower middle income	2000	332.17	134.91	53.9	128.51
Cote d'Ivoire	Lower middle income	2001	328.99	136.022	53.06	127.33
Cote d'Ivoire	Lower middle income	2002	329.73	136.653	52.89	127.53
Cote d'Ivoire	Lower middle income	2003	326.03	136.843	52.07	126.05
Cote d'Ivoire	Lower middle income	2004	324.54	138.255	51.63	125.41
Cote d'Ivoire	Lower middle income	2005	321.63	139.404	50.94	124.24
Cote d'Ivoire	Lower middle income	2006	320.43	140.243	50.65	123.67
Cote d'Ivoire	Lower middle income	2007	313.28	140.623	49.45	120.72
Cote d'Ivoire	Lower middle income	2008	310.77	140.524	48.93	119.46
Cote d'Ivoire	Lower middle income	2009	307.92	140.462	48.39	118.09
Cote d'Ivoire	Lower middle income	2010	305.35	139.744	47.96	116.9
Cote d'Ivoire	Lower middle income	2011	303.4	138.798	47.47	115.96
Cote d'Ivoire	Lower middle income	2012	300.91	138.023	47.07	114.98
Cote d'Ivoire	Lower middle income	2013	300.38	137.14	46.98	114.94
Cote d'Ivoire	Lower middle income	2014	294.6	136.205	45.94	112.86
Cote d'Ivoire	Lower middle income	2015	292.99	135.191	45.21	112.02
Cote d'Ivoire	Lower middle income	2016	282.57	134.165	43.29	107.93
Cote d'Ivoire	Lower middle income	2017	276.97	133.133	42.16	105.65
Cote d'Ivoire	Lower middle income	2018	275.46	132.126	41.62	104.71
Cote d'Ivoire	Lower middle income	2019	269.72	131.11	40.43	102.18
Cape Verde	Lower middle income	1990	230.08	100.637	55.5	63.64
Cape Verde	Lower middle income	1991	229.37	98.7361	53.47	63.93
Cape Verde	Lower middle income	1992	228.12	96.5944	50.83	64.44
Cape Verde	Lower middle income	1993	230.28	94.2913	48.26	66.32
Cape Verde	Lower middle income	1994	229.7	91.8949	44.38	67.91
Cape Verde	Lower middle income	1995	227.5	89.5296	39.74	69.43
Cape Verde	Lower middle income	1996	229.92	87.3911	35.82	72.6
Cape Verde	Lower middle income	1997	233.28	85.4392	32.77	75.88
Cape Verde	Lower middle income	1998	227.79	83.5144	29.77	75.36
Cape Verde	Lower middle income	1999	225.28	81.6341	28.3	74.82
Cape Verde	Lower middle income	2000	222.84	79.8278	27.44	73.76
Cape Verde	Lower middle income	2001	221.31	78.1704	26.96	73.1
Cape Verde	Lower middle income	2002	220.48	76.5179	26.56	72.73
Cape Verde	Lower middle income	2003	219.15	74.8615	26.17	72.22
Cape Verde	Lower middle income	2004	218.44	73.376	25.84	71.9
Cape Verde	Lower middle income	2005	218.01	72.1409	25.53	71.63
Cape Verde	Lower middle income	2006	203.63	70.966	23.58	66.39
Cape Verde	Lower middle income	2007	197.74	69.8262	22.66	64.08
Cape Verde	Lower middle income	2008	196.15	67.4718	22.28	63.22
Cape Verde	Lower middle income	2009	195.07	65.4194	21.95	62.58
Cape Verde	Lower middle income	2010	193.46	63.5566	21.61	61.77
Cape Verde	Lower middle income	2011	198.3	61.9048	21.82	62.92	23.07
Cape Verde	Lower middle income	2012	199.07	60.5155	21.32	62.71
Cape Verde	Lower middle income	2013	198.06	60.3228	21.09	62.25
Cape Verde	Lower middle income	2014	200.82	60.4273	21.12	62.8
Cape Verde	Lower middle income	2015	207.03	60.6836	21.31	64.25
Cape Verde	Lower middle income	2016	218.26	61.034	22.09	67.36
Cape Verde	Lower middle income	2017	220.91	61.4511	22.16	68.11
Cape Verde	Lower middle income	2018	261.65	61.9363	26.1	81.85
Cape Verde	Lower middle income	2019	259.2	62.4625	25.59	80.71
Cambodia	Lower middle income	1990	359.96	254.625	73.54	186.01
Cambodia	Lower middle income	1991	357.64	257.832	72.75	185.13
Cambodia	Lower middle income	1992	356.14	261.288	72.05	184.58
Cambodia	Lower middle income	1993	356.41	264.932	71.62	184.94
Cambodia	Lower middle income	1994	357.38	268.472	71.36	185.62
Cambodia	Lower middle income	1995	357.65	271.761	71.02	185.85
Cambodia	Lower middle income	1996	355.7	274.459	70.24	184.91
Cambodia	Lower middle income	1997	353.41	276.679	69.44	183.62
Cambodia	Lower middle income	1998	351.68	278.145	68.69	182.55
Cambodia	Lower middle income	1999	349.98	278.81	67.71	181.46
Cambodia	Lower middle income	2000	346.79	277.736	66.63	179.4
Cambodia	Lower middle income	2001	343.22	275.359	65.67	176.78
Cambodia	Lower middle income	2002	338.9	271.862	64.74	173.84
Cambodia	Lower middle income	2003	334.15	267.404	63.81	170.56
Cambodia	Lower middle income	2004	330.28	262.316	63	167.84
Cambodia	Lower middle income	2005	325.89	255.998	62.06	164.97
Cambodia	Lower middle income	2006	321.6	250.275	61.06	162.34
Cambodia	Lower middle income	2007	318.76	244.932	60.25	160.49
Cambodia	Lower middle income	2008	316.33	239.659	59.45	158.95
Cambodia	Lower middle income	2009	315.62	234.546	58.94	158.33
Cambodia	Lower middle income	2010	316.6	229.62	58.68	158.59
Cambodia	Lower middle income	2011	317.71	224.869	58.44	158.82
Cambodia	Lower middle income	2012	317.2	220.473	57.79	158.18
Cambodia	Lower middle income	2013	316.1	216.941	57.04	157.22
Cambodia	Lower middle income	2014	314.79	214.087	56.34	156.18
Cambodia	Lower middle income	2015	313.87	212.784	55.75	155.32
Cambodia	Lower middle income	2016	312.86	212.242	55.18	154.44
Cambodia	Lower middle income	2017	312.65	212.431	54.72	153.91
Cambodia	Lower middle income	2018	312.73	213.257	54.23	153.42
Cambodia	Lower middle income	2019	312.82	214.543	53.76	152.99
Cameroon	Lower middle income	1990	283.55	118.497	67.97	118.49
Cameroon	Lower middle income	1991	284.03	117.535	66.88	119.01
Cameroon	Lower middle income	1992	286.38	116.545	65.93	120.44
Cameroon	Lower middle income	1993	288.78	115.369	64.88	121.96
Cameroon	Lower middle income	1994	289.82	114.095	63.37	122.89
Cameroon	Lower middle income	1995	291.86	112.745	61.83	124.19
Cameroon	Lower middle income	1996	295.03	111.487	60.35	125.77
Cameroon	Lower middle income	1997	300.14	110.366	59.1	127.92
Cameroon	Lower middle income	1998	305.01	109.412	57.83	129.79
Cameroon	Lower middle income	1999	308.44	108.53	56.52	130.88
Cameroon	Lower middle income	2000	314.98	107.589	56.34	133.52
Cameroon	Lower middle income	2001	314.01	106.517	55.35	133.2
Cameroon	Lower middle income	2002	318.11	105.334	55.39	134.82
Cameroon	Lower middle income	2003	316.71	104.001	54.45	133.86
Cameroon	Lower middle income	2004	315.3	102.638	53.84	133.01
Cameroon	Lower middle income	2005	314.74	101.334	53.38	132.63
Cameroon	Lower middle income	2006	315.94	100.032	53.07	133.04
Cameroon	Lower middle income	2007	311.11	98.3958	51.71	131.01
Cameroon	Lower middle income	2008	310.62	96.0447	51.15	130.78
Cameroon	Lower middle income	2009	308.85	93.6304	50.38	129.91
Cameroon	Lower middle income	2010	306.82	91.1775	49.61	128.65
Cameroon	Lower middle income	2011	305.61	88.7922	49.05	127.67
Cameroon	Lower middle income	2012	304.1	86.6394	48.3	126.56
Cameroon	Lower middle income	2013	300.48	84.5313	47.44	124.72
Cameroon	Lower middle income	2014	295.32	83.2513	46.11	122.13
Cameroon	Lower middle income	2015	294.56	82.093	44.87	120.88
Cameroon	Lower middle income	2016	286.56	81.2358	43.34	117.12
Cameroon	Lower middle income	2017	282.1	80.7182	42.1	114.75
Cameroon	Lower middle income	2018	278.86	80.606	41.13	112.82
Cameroon	Lower middle income	2019	274.42	80.6203	40.02	110.52
Canada	High income	1990	236.58	324.838	28.77	47.65	87.59
Canada	High income	1991	229.94	321.709	28.92	46.86	87.61
Canada	High income	1992	224.41	318.838	29.1	46.33	85.25
Canada	High income	1993	222.01	316.084	29.71	46.46	86.33
Canada	High income	1994	217.45	312.924	29.87	45.98	84.35
Canada	High income	1995	212.89	308.773	30.07	45.32	81.42
Canada	High income	1996	207.44	303.338	30.03	44.5	83.84
Canada	High income	1997	202.02	296.718	30.1	43.73	80.18
Canada	High income	1998	196.26	289.173	30.19	42.61	82.14
Canada	High income	1999	189.01	280.715	29.85	41.22	82.34
Canada	High income	2000	180.63	271.63	29.11	39.71	77.45
Canada	High income	2001	173.56	262.25	28.56	38.3	77.43
Canada	High income	2002	167.96	252.935	28.23	37.17	77.97
Canada	High income	2003	160.77	243.936	27.76	35.53	76.31
Canada	High income	2004	152.67	235.415	27.12	33.73	75.26
Canada	High income	2005	145.58	227.356	26.69	32.07	74.47
Canada	High income	2006	137.91	219.834	25.95	30.38	73.23
Canada	High income	2007	132.81	212.818	25.8	29.29	72.29
Canada	High income	2008	127.64	206.247	25.51	28.16	70.36
Canada	High income	2009	122.06	200.221	25.02	26.99	69.81
Canada	High income	2010	117.48	194.529	24.72	25.95	68.13
Canada	High income	2011	112.84	189.218	24.35	24.83	65.79
Canada	High income	2012	110.15	184.337	24.21	24.13	65.18
Canada	High income	2013	107.79	180.18	24.16	23.53	62.7
Canada	High income	2014	106.89	176.533	24.23	23.34	62.82
Canada	High income	2015	105.34	173.72	24.14	22.99	59.91
Canada	High income	2016	104.98	171.723	23.87	22.92	57.74
Canada	High income	2017	104.5	170.581	23.67	22.81	56.27
Canada	High income	2018	107.31	170.558	24.18	23.46	53.73
Canada	High income	2019	107.92	170.827	24.22	23.59	51.28
Central African Republic	Low income	1990	450.76	108.442	109.22	180.16
Central African Republic	Low income	1991	449	107.593	109.09	179.35
Central African Republic	Low income	1992	439.91	106.543	107.19	175.82
Central African Republic	Low income	1993	439.83	105.243	107.31	175.8
Central African Republic	Low income	1994	438.9	103.722	107.23	175.54
Central African Republic	Low income	1995	437.91	102.034	107.02	175.19
Central African Republic	Low income	1996	442.26	100.194	108.04	176.84
Central African Republic	Low income	1997	440.31	98.2254	107.5	176.01
Central African Republic	Low income	1998	439.76	96.2128	107.23	175.77
Central African Republic	Low income	1999	438.36	94.1569	106.78	175.11
Central African Republic	Low income	2000	433.81	92.0693	105.47	173.1
Central African Republic	Low income	2001	431.28	90.0085	104.69	171.79
Central African Republic	Low income	2002	430.68	88.0263	104.55	171.22
Central African Republic	Low income	2003	429.08	86.1993	104.14	170.2
Central African Republic	Low income	2004	427.63	84.9379	103.6	169.27
Central African Republic	Low income	2005	425.04	83.9189	102.87	168.05
Central African Republic	Low income	2006	423.8	83.1954	102.43	167.39
Central African Republic	Low income	2007	421.89	82.6129	101.37	166.51
Central African Republic	Low income	2008	420.33	82.2419	100.08	165.82
Central African Republic	Low income	2009	420.6	82.0935	99.33	165.89
Central African Republic	Low income	2010	424.67	82.1208	99.21	167.49
Central African Republic	Low income	2011	426.85	82.2927	98.67	168.27
Central African Republic	Low income	2012	426.27	82.1548	97.41	167.95
Central African Republic	Low income	2013	427.06	81.8728	97.18	168.13
Central African Republic	Low income	2014	424.81	80.9719	96.11	167.15
Central African Republic	Low income	2015	425.55	80.2143	94.85	167.28
Central African Republic	Low income	2016	423.14	80.2104	93.84	166.21
Central African Republic	Low income	2017	421.44	80.1799	92.98	165.36
Central African Republic	Low income	2018	419.92	80.217	92.4	164.58
Central African Republic	Low income	2019	417.12	80.3502	91.58	163.27
Chad	Low income	1990	288.83	130.205	69.78	117.79
Chad	Low income	1991	286.13	129.945	68.04	116.82
Chad	Low income	1992	287.32	129.653	67.15	117.55
Chad	Low income	1993	289.62	129.349	66.46	118.85
Chad	Low income	1994	290.27	128.927	65.22	119.42
Chad	Low income	1995	291.59	128.633	63.98	120.17
Chad	Low income	1996	297.02	128.266	63.71	122.62
Chad	Low income	1997	299.52	127.984	62.83	123.84
Chad	Low income	1998	300.79	127.692	61.71	124.43
Chad	Low income	1999	302.04	127.352	60.8	124.72
Chad	Low income	2000	303.03	127.082	60.48	125.12
Chad	Low income	2001	304.17	126.715	60.55	125.84
Chad	Low income	2002	307.47	126.299	60.99	127.4
Chad	Low income	2003	309.74	125.84	61.2	128.51
Chad	Low income	2004	308.76	125.391	60.76	128.22
Chad	Low income	2005	305.58	124.892	59.91	126.89
Chad	Low income	2006	304.77	124.152	59.55	126.42
Chad	Low income	2007	304.78	121.787	59.34	126.2
Chad	Low income	2008	306.32	117.991	59.34	126.52
Chad	Low income	2009	306.43	114.023	59.05	126.16
Chad	Low income	2010	306.42	109.971	58.78	125.88
Chad	Low income	2011	305.97	105.977	58.43	125.43
Chad	Low income	2012	305.21	102.168	57.89	124.85
Chad	Low income	2013	301.94	98.6422	57.07	123.37
Chad	Low income	2014	297.68	95.5313	56.11	121.49
Chad	Low income	2015	297.75	94.5853	55.27	121.03
Chad	Low income	2016	294.75	93.8867	54.48	119.62
Chad	Low income	2017	292.82	93.4035	53.94	118.63
Chad	Low income	2018	291.57	93.1618	53.54	117.92
Chad	Low income	2019	288.14	93.0486	52.82	116.38
Chile	High income	1990	262.45	395.105	32.28	90.82	30.68
Chile	High income	1991	245.78	394.704	30.96	85.14	33.49
Chile	High income	1992	232.53	394.216	29.88	80.57	32.31
Chile	High income	1993	224.13	393.73	29.33	77.72	32.62
Chile	High income	1994	213.92	393.057	28.27	74.45	30.64
Chile	High income	1995	208.89	392.205	28.04	72.7	31.17
Chile	High income	1996	204.81	391.316	28.17	71.34	32.14
Chile	High income	1997	195.51	390.492	28.14	68.4	30.33
Chile	High income	1998	192.13	389.48	29.38	67.68	29.85
Chile	High income	1999	189.24	388.221	30.56	66.96	29.36
Chile	High income	2000	180.9	386.792	30.61	63.89	29.33
Chile	High income	2001	179.01	385.261	31.79	63.3	29.81
Chile	High income	2002	173.64	383.558	31.75	61.4	29.35
Chile	High income	2003	173.66	381.299	32.48	61.45	27.89
Chile	High income	2004	171.25	378.449	33.12	60.41	29.68
Chile	High income	2005	165.56	375.792	32.56	58.36	29.63
Chile	High income	2006	159.95	373.093	31.86	56.58	30.09
Chile	High income	2007	156.64	370.788	31.73	55.78	29.17
Chile	High income	2008	149.47	368.669	30.46	53.54	27.37
Chile	High income	2009	149.45	366.655	30.84	54.06	28.45
Chile	High income	2010	149.45	363.701	31.31	54.46	28.83
Chile	High income	2011	144.92	360.668	30.61	52.87	29.12
Chile	High income	2012	141.73	358.146	29.97	51.53	28.5
Chile	High income	2013	139.12	355.795	29.18	50.33	29.26
Chile	High income	2014	135.24	353.615	28.45	48.29	28.52
Chile	High income	2015	132.81	351.535	28.03	46.99	27.92
Chile	High income	2016	128.25	349.762	27.21	45.07	27.38
Chile	High income	2017	128.79	347.797	27.27	45.26	27.14
Chile	High income	2018	127.94	346.012	27.09	44.84	26.6
Chile	High income	2019	126.84	344.11	26.87	44.33
China	Upper middle income	1990	381.21	333.967	226.43	211.44
China	Upper middle income	1991	375.87	333.514	223.89	207.67
China	Upper middle income	1992	370.64	332.067	221.28	205.92
China	Upper middle income	1993	365.48	329.517	217.79	204.57
China	Upper middle income	1994	357.45	325.75	212.53	201.7
China	Upper middle income	1995	351.56	321.166	206.04	199.76
China	Upper middle income	1996	347.63	315.705	199.68	198.85
China	Upper middle income	1997	341.68	309.393	191.39	196.69
China	Upper middle income	1998	336.94	302.69	183.39	194.89
China	Upper middle income	1999	338.57	296.04	178.11	196.36
China	Upper middle income	2000	344.56	289.862	173.35	200.01
China	Upper middle income	2001	346.3	284.411	165.9	200.32
China	Upper middle income	2002	347.48	279.869	158.41	199.68
China	Upper middle income	2003	347.34	276.325	150.82	197.14
China	Upper middle income	2004	349.73	273.863	145.47	196.07
China	Upper middle income	2005	345.78	272.341	137.76	190.66
China	Upper middle income	2006	331.2	271.51	126.13	178.8
China	Upper middle income	2007	323.03	271.139	117.57	171.3
China	Upper middle income	2008	322.83	271.247	112.35	168.1
China	Upper middle income	2009	325.57	271.808	108.12	166.43
China	Upper middle income	2010	329.36	272.52	103.93	164.9
China	Upper middle income	2011	327.39	272.926	98.3	160.57
China	Upper middle income	2012	318.13	273.048	91.92	153.3
China	Upper middle income	2013	312.22	272.766	86.26	147.55
China	Upper middle income	2014	305.19	272.315	81.29	142.2
China	Upper middle income	2015	297.25	271.604	76.9	137.14
China	Upper middle income	2016	293.03	270.72	74.22	134.75
China	Upper middle income	2017	286.84	269.823	71.04	131.4
China	Upper middle income	2018	280.64	269.089	68.99	128.67
China	Upper middle income	2019	276.94	268.768	67.98	127.25
Colombia	Upper middle income	1990	277.69	230.729	41.82	76.47	22.44
Colombia	Upper middle income	1991	282.13	225.223	43.45	77.56	24.02
Colombia	Upper middle income	1992	276.27	220.435	44.07	76.09	24.52
Colombia	Upper middle income	1993	266.15	216.66	43.69	73.44	24.48
Colombia	Upper middle income	1994	257.33	213.539	43.82	71.46	24.14
Colombia	Upper middle income	1995	247.09	211.193	43.96	68.92	23
Colombia	Upper middle income	1996	241.87	209.526	44.55	67.61	23.41
Colombia	Upper middle income	1997	222.57	208.373	42.83	62.33	23.39
Colombia	Upper middle income	1998	210.53	207.137	42.17	58.91	21.78
Colombia	Upper middle income	1999	207.73	205.93	43.11	57.95	23.52
Colombia	Upper middle income	2000	202.92	204.424	42.37	56.15	22.99
Colombia	Upper middle income	2001	198.85	202.532	42.37	54.22	23.09
Colombia	Upper middle income	2002	210.31	200.153	45.4	56.53	23.26
Colombia	Upper middle income	2003	195.54	196.893	42.95	52.14	23.5
Colombia	Upper middle income	2004	189.72	192.54	41.94	49.75	24.46
Colombia	Upper middle income	2005	178.85	186.462	39.89	46.29	24.2
Colombia	Upper middle income	2006	176.77	179.849	39.68	45.18	24.02
Colombia	Upper middle income	2007	168.16	173.713	38.16	42.39	23.4
Colombia	Upper middle income	2008	164.19	167.323	37.91	40.92	22.53
Colombia	Upper middle income	2009	163.36	161.119	38.04	40.16	22.01
Colombia	Upper middle income	2010	157.65	154.942	37.14	38.24	21.67
Colombia	Upper middle income	2011	147.88	149.445	35.25	35.41	20.79
Colombia	Upper middle income	2012	143.74	144.401	34.35	34.04	20.33
Colombia	Upper middle income	2013	139.6	139.823	33.56	32.8	20.45
Colombia	Upper middle income	2014	136.11	135.7	32.89	31.8	20.88
Colombia	Upper middle income	2015	136.05	132.078	32.8	31.69	20.73
Colombia	Upper middle income	2016	134.46	128.178	32.52	31.45	20.06
Colombia	Upper middle income	2017	132.62	124.827	32.12	31.05	19.83
Colombia	Upper middle income	2018	132.48	123.202	32.09	31.08	18.67
Colombia	Upper middle income	2019	131.48	121.859	31.9	30.87	17.23
Comoros	Lower middle income	1990	337.5	150.239	62.14	143.88
Comoros	Lower middle income	1991	333.3	150.007	61.11	141.88
Comoros	Lower middle income	1992	337.85	149.775	61.65	143.77
Comoros	Lower middle income	1993	335.84	149.48	60.74	142.69
Comoros	Lower middle income	1994	337.91	149.034	60.78	143.56
Comoros	Lower middle income	1995	337.01	148.546	60.18	143.07
Comoros	Lower middle income	1996	334.59	147.963	59.46	142
Comoros	Lower middle income	1997	330.46	147.361	58.42	140.1
Comoros	Lower middle income	1998	320.26	146.802	56.1	135.27
Comoros	Lower middle income	1999	312.3	146.288	54.12	131.52
Comoros	Lower middle income	2000	311.09	145.774	53.19	130.43
Comoros	Lower middle income	2001	305.83	145.36	51.35	127.32
Comoros	Lower middle income	2002	300.67	144.91	49.84	124.34
Comoros	Lower middle income	2003	293.3	144.434	47.94	120.54
Comoros	Lower middle income	2004	283.73	143.289	45.95	115.93
Comoros	Lower middle income	2005	283.78	142.215	45.63	115.39
Comoros	Lower middle income	2006	276.22	140.956	43.9	111.71
Comoros	Lower middle income	2007	281.21	139.468	44.65	113.23
Comoros	Lower middle income	2008	282.13	137.414	44.53	113.15
Comoros	Lower middle income	2009	275.47	135.319	43.04	110
Comoros	Lower middle income	2010	272.56	133.389	42.09	108.54
Comoros	Lower middle income	2011	273.89	131.782	41.98	108.75
Comoros	Lower middle income	2012	274	130.723	41.56	108.55
Comoros	Lower middle income	2013	273.15	130.176	41.07	107.95
Comoros	Lower middle income	2014	278.83	129.782	41.81	109.96
Comoros	Lower middle income	2015	277.42	129.574	41.23	109.22
Comoros	Lower middle income	2016	275.46	129.311	40.51	108.16
Comoros	Lower middle income	2017	273.89	129.181	39.89	107.19
Comoros	Lower middle income	2018	270.32	129.125	38.89	105.44
Comoros	Lower middle income	2019	268.95	129.16	38.28	104.61
Congo	Lower middle income	1990	469.32	84.3829	90.3	180.09
Congo	Lower middle income	1991	460.52	83.799	88.2	176.57
Congo	Lower middle income	1992	453.47	83.3046	86.39	173.86
Congo	Lower middle income	1993	452.64	82.8735	85.66	173.5
Congo	Lower middle income	1994	460.08	82.4685	86.51	176.31
Congo	Lower middle income	1995	463.1	82.1259	86.54	177.27
Congo	Lower middle income	1996	467.68	81.8836	86.82	178.71
Congo	Lower middle income	1997	464.14	81.7013	85.55	177.29
Congo	Lower middle income	1998	451.63	81.8309	82.68	172.33
Congo	Lower middle income	1999	443.31	82.4343	80.6	168.92
Congo	Lower middle income	2000	430.32	83.5617	77.48	163.62
Congo	Lower middle income	2001	414.08	85.1096	73.86	156.84
Congo	Lower middle income	2002	401.49	86.9783	71.08	151.35
Congo	Lower middle income	2003	399.72	89.0097	70.27	149.91
Congo	Lower middle income	2004	396.43	91.517	69.06	147.86
Congo	Lower middle income	2005	391.04	94.1846	67.52	145.05
Congo	Lower middle income	2006	387.55	97.2477	66.16	143.22
Congo	Lower middle income	2007	384.99	100.118	64.91	141.88
Congo	Lower middle income	2008	383.91	103.169	63.79	141.07
Congo	Lower middle income	2009	378.95	106.148	62.26	138.83
Congo	Lower middle income	2010	374.73	108.567	60.8	136.8
Congo	Lower middle income	2011	370.4	110.41	59.33	134.76
Congo	Lower middle income	2012	369.61	111.85	58.49	134.14
Congo	Lower middle income	2013	368.1	112.68	57.51	133.26
Congo	Lower middle income	2014	367.21	112.858	56.37	132.63
Congo	Lower middle income	2015	364.31	112.731	55.22	131.25
Congo	Lower middle income	2016	360.32	112.459	53.81	129.35
Congo	Lower middle income	2017	358.05	112.028	52.92	128.09
Congo	Lower middle income	2018	357.05	111.464	52.17	127.31
Congo	Lower middle income	2019	355.63	110.807	51.39	126.47
Costa Rica	Upper middle income	1990	212.77	211.298	29.57	51.2	24.32
Costa Rica	Upper middle income	1991	212.41	206.358	29.76	50.97	21.69
Costa Rica	Upper middle income	1992	211.33	201.88	30.08	50.71	23.41
Costa Rica	Upper middle income	1993	206.25	197.793	30.02	48.95	23.62
Costa Rica	Upper middle income	1994	210.78	194.048	31.72	49.61	22.26
Costa Rica	Upper middle income	1995	211.9	190.604	33.67	49.34	21.29
Costa Rica	Upper middle income	1996	198.72	187.61	34.07	45.82	22.17
Costa Rica	Upper middle income	1997	192.53	185.14	38.14	44.25	19.45
Costa Rica	Upper middle income	1998	188.37	183.167	40.22	43.15	16.37
Costa Rica	Upper middle income	1999	188.24	181.593	41.42	42.4	19.41
Costa Rica	Upper middle income	2000	179.76	180.162	40.14	40.22	18.82
Costa Rica	Upper middle income	2001	178.28	178.807	39.93	39.52	18.06
Costa Rica	Upper middle income	2002	167.26	177.469	36.95	36.07	15.34
Costa Rica	Upper middle income	2003	164.5	175.659	36.92	35.12	17.08
Costa Rica	Upper middle income	2004	163.36	170.807	36.23	34.34	15.97
Costa Rica	Upper middle income	2005	149.22	165.425	32.76	30.91	15.17
Costa Rica	Upper middle income	2006	151.56	159.612	32.49	31.12	13
Costa Rica	Upper middle income	2007	133.23	152.541	28.72	27.26	12.39
Costa Rica	Upper middle income	2008	132.87	145.24	28.22	27.3	11.17
Costa Rica	Upper middle income	2009	127.36	140.725	26.84	26.47	11.52
Costa Rica	Upper middle income	2010	139.69	136.194	29.26	29.29	13.55
Costa Rica	Upper middle income	2011	131.52	131.734	27.38	27.95	13.42
Costa Rica	Upper middle income	2012	128.97	127.597	26.71	27.77	12.89
Costa Rica	Upper middle income	2013	127.51	123.693	26.43	28.06	12.11
Costa Rica	Upper middle income	2014	125.72	120.122	26.19	27.9	11.46
Costa Rica	Upper middle income	2015	126.4	117.003	26.45	28.15	11.71
Costa Rica	Upper middle income	2016	129.7	114.669	27.5	29.05	11.34
Costa Rica	Upper middle income	2017	129.79	112.886	27.59	29.02	10.76
Costa Rica	Upper middle income	2018	129.57	111.698	27.67	28.79	12.57
Costa Rica	Upper middle income	2019	128.49	110.839	27.59	28.46	13.03
Croatia	High income	1990	487.91	420.15	21.97	161.6	78.75
Croatia	High income	1991	468.2	410.555	21.08	155.73	76.88
Croatia	High income	1992	449.98	401.232	20.75	151.56	74.63
Croatia	High income	1993	441.29	392.357	20.69	150.2	75.46
Croatia	High income	1994	431.09	384.273	20.66	148.11	77.21
Croatia	High income	1995	428.69	377.012	20.69	148.94	73.38
Croatia	High income	1996	432.71	370.673	20.78	151.77	87.18
Croatia	High income	1997	437.78	365.559	21.12	153.09	88.32
Croatia	High income	1998	433.24	360.989	21.07	150.84	94.85
Croatia	High income	1999	426.35	357.054	21.44	147.59	91.87
Croatia	High income	2000	409.79	353.954	20.77	139.64	93.9
Croatia	High income	2001	399.55	351.59	20.4	134.64	81.65
Croatia	High income	2002	398.07	349.697	20.68	132.91	78.31
Croatia	High income	2003	395.89	348.712	21.5	130.55	78.39
Croatia	High income	2004	374.5	348.689	21.12	123.11	77.57
Croatia	High income	2005	369.93	349.384	21.63	120.74	75.95
Croatia	High income	2006	358.2	350.856	21.21	115.72	77.97
Croatia	High income	2007	358.01	352.847	21.85	114.86	77.77
Croatia	High income	2008	350.57	354.816	21.89	111.05	76.6
Croatia	High income	2009	331.15	356.55	21.49	103.34	76.45
Croatia	High income	2010	323.71	357.514	21.28	99.69	74.97
Croatia	High income	2011	312.57	358.275	21.2	95.05	75.69
Croatia	High income	2012	303.62	358.041	21.25	90.78	73.86
Croatia	High income	2013	290.28	357.45	20.67	85.98	73.47
Croatia	High income	2014	287.22	356.73	20.85	84.76	73.36
Croatia	High income	2015	293.94	356.354	21.57	86.63	72.71
Croatia	High income	2016	272.03	356.411	20.31	79.73	72.61
Croatia	High income	2017	270.99	356.908	20.06	79.92	74.83
Croatia	High income	2018	267.1	357.683	19.71	79.07
Croatia	High income	2019	265.85	358.351	19.53	78.92	69.47
Cuba	Upper middle income	1990	303.4	331.438	18.66	72.47	60.01
Cuba	Upper middle income	1991	296.42	331.693	18.68	71.18	59.45
Cuba	Upper middle income	1992	300.04	331.698	19.41	72.62	59.97
Cuba	Upper middle income	1993	302.8	331.708	20.24	73.65	55.45
Cuba	Upper middle income	1994	298.01	332.029	20.41	73.01	54.89
Cuba	Upper middle income	1995	291.56	332.767	20.56	72.62	55.98
Cuba	Upper middle income	1996	285.05	333.837	20.96	71.98	57.74
Cuba	Upper middle income	1997	274.01	334.644	21.57	70.42	57.63
Cuba	Upper middle income	1998	267.88	334.721	22.24	70.3	58.43
Cuba	Upper middle income	1999	261.63	333.895	22.74	70.08	57.87
Cuba	Upper middle income	2000	250.92	332.092	22.27	68.25	58.91
Cuba	Upper middle income	2001	247.22	329.277	22.66	67.59	58.42
Cuba	Upper middle income	2002	229.22	325.782	21.41	62.83	62.03
Cuba	Upper middle income	2003	229.98	321.619	22.22	63.36	64.1
Cuba	Upper middle income	2004	230.57	316.862	22.71	63.73	63.68
Cuba	Upper middle income	2005	231.38	311.726	23.06	64.19	63.73
Cuba	Upper middle income	2006	214.64	305.803	21.88	59.65	63.38
Cuba	Upper middle income	2007	210.79	297.175	22.08	58.86	65.77
Cuba	Upper middle income	2008	211.3	288.409	22.29	59.48	66.93
Cuba	Upper middle income	2009	209.27	279.726	22.42	59.13	65.51
Cuba	Upper middle income	2010	208.32	271.467	22.69	58.71	64.72
Cuba	Upper middle income	2011	193.8	263.685	21.83	54.13	61.44
Cuba	Upper middle income	2012	194.97	256.755	22.39	54.31	61.31
Cuba	Upper middle income	2013	194.46	250.497	22.84	53.95	61.1
Cuba	Upper middle income	2014	195.93	245.113	23.28	54.2	62.11
Cuba	Upper middle income	2015	200.35	242.253	24.11	55.23	61.41
Cuba	Upper middle income	2016	198.27	239.937	24	54.58	60.07
Cuba	Upper middle income	2017	204.91	238.037	24.46	56.35	60.26
Cuba	Upper middle income	2018	205.19	236.497	24.29	56.33	58.24
Cuba	Upper middle income	2019	197.32	235.235	23.29	53.96	56.91
Cyprus	High income	1990	424.54	358.683	57.95	122.1
Cyprus	High income	1991	440.78	358.907	62.52	126.7
Cyprus	High income	1992	453.76	358.796	65.41	129.98
Cyprus	High income	1993	453.39	358.422	64.75	128.75
Cyprus	High income	1994	437.82	357.868	61.65	123.1
Cyprus	High income	1995	421.07	357.324	58.85	117.3
Cyprus	High income	1996	401.25	356.761	55.93	110.81
Cyprus	High income	1997	386.99	356.281	53.54	105.91
Cyprus	High income	1998	378.74	356.082	51.67	103.16
Cyprus	High income	1999	366.36	356.002	49.34	99.33	13.29
Cyprus	High income	2000	344.86	355.748	46.86	92.36	10.67
Cyprus	High income	2001	327.35	355.509	44.86	86.65
Cyprus	High income	2002	314.8	355.339	43.25	82.44
Cyprus	High income	2003	305.22	355.547	41.69	79.13
Cyprus	High income	2004	297.46	355.693	40.53	76.37	34.14
Cyprus	High income	2005	292.74	355.718	39.95	74.82	34.95
Cyprus	High income	2006	286.92	355.746	39.44	73.29	29.51
Cyprus	High income	2007	276.59	355.86	38.88	69.55	30.08
Cyprus	High income	2008	260.44	355.326	37.6	65.24	31.55
Cyprus	High income	2009	243.58	354.061	36.54	60.77	37.52
Cyprus	High income	2010	235.88	351.714	36.56	58.93	31.44
Cyprus	High income	2011	228.94	348.873	36.18	57.27	38.04
Cyprus	High income	2012	222.03	345.545	36.12	55.43	39.51
Cyprus	High income	2013	215.59	342.473	36	53.46	36.35
Cyprus	High income	2014	212.3	339.46	36.19	52.34	36.99
Cyprus	High income	2015	209.95	336.598	36.55	51.35	34.72
Cyprus	High income	2016	202.91	333.966	35.38	49.47	35.78
Cyprus	High income	2017	196.71	331.678	33.48	47.81	40.94
Cyprus	High income	2018	192.06	330.343	32.8	46.42	36.21
Cyprus	High income	2019	190.27	329.136	32.53	45.84
Czechia	High income	1990	541.83	362.525	23.64	179.82	95.89
Czechia	High income	1991	517.75	363.037	21.3	170.17	94.22
Czechia	High income	1992	501.04	363.509	19.89	162.59	94.26
Czechia	High income	1993	481.88	363.926	18.28	155.01	91.48
Czechia	High income	1994	470.13	364.236	17.08	149.41	87.28
Czechia	High income	1995	466.27	364.306	16.12	146.89	90.04
Czechia	High income	1996	440.97	363.738	15.03	137.85	85.4
Czechia	High income	1997	436.29	362.289	14.91	135.73	84.27
Czechia	High income	1998	415.08	360.255	14.68	130.86	80.54
Czechia	High income	1999	404.97	355.94	14.82	128.49	81.53
Czechia	High income	2000	396.8	350.685	15.26	126.59	82.39
Czechia	High income	2001	391.48	344.614	15.59	124.12	79.16
Czechia	High income	2002	377.26	338.371	15.46	118.51	77.5
Czechia	High income	2003	378.21	332.576	16.06	117.09	75.75
Czechia	High income	2004	355.27	327.402	15.76	106.73	76.33
Czechia	High income	2005	342.94	322.981	16.14	100.09	72.61
Czechia	High income	2006	322.11	319.007	15.79	90.8	70.79
Czechia	High income	2007	309.54	315.522	16.1	83.38	68.42
Czechia	High income	2008	301.19	312.197	16.47	78.77	65.7
Czechia	High income	2009	288.78	309.298	16.72	73.49	64.87
Czechia	High income	2010	277.11	306.88	16.94	68.37	64.71
Czechia	High income	2011	270.24	304.574	17.72	64.53	63.25
Czechia	High income	2012	262.64	301.985	18.3	61.16	61.57
Czechia	High income	2013	255.34	299.42	19.1	58.05	58.18
Czechia	High income	2014	244.68	296.697	19.11	54.59	55.43
Czechia	High income	2015	242.95	294.291	19.75	53.56	54.14
Czechia	High income	2016	236.76	292.034	19.58	51.82	53.48
Czechia	High income	2017	233.89	290.09	19.47	50.8	53.61
Czechia	High income	2018	236.29	288.505	19.02	52.16	50.16
Czechia	High income	2019	232.23	287.287	18.4	51.74	49.66
Democratic People's Republic of Korea	Low income	1990	359.49	240.719	174.31	205.05
Democratic People's Republic of Korea	Low income	1991	361.41	242.604	174.22	206.02
Democratic People's Republic of Korea	Low income	1992	363.95	244.426	174.28	207.36
Democratic People's Republic of Korea	Low income	1993	367.61	246.131	174.7	209.42
Democratic People's Republic of Korea	Low income	1994	371.65	247.922	175.15	211.51
Democratic People's Republic of Korea	Low income	1995	375.64	249.582	175.44	213.52
Democratic People's Republic of Korea	Low income	1996	379.7	251.204	175.28	215.55
Democratic People's Republic of Korea	Low income	1997	383.9	252.78	174.84	217.82
Democratic People's Republic of Korea	Low income	1998	387.35	254.151	173.64	219.74
Democratic People's Republic of Korea	Low income	1999	391.01	255.495	172.15	221.63
Democratic People's Republic of Korea	Low income	2000	395.26	255.724	169.1	223.1
Democratic People's Republic of Korea	Low income	2001	399.91	255.285	165.35	224.12
Democratic People's Republic of Korea	Low income	2002	403.67	254.442	161.97	224.7
Democratic People's Republic of Korea	Low income	2003	407.04	253.712	158.79	225.16
Democratic People's Republic of Korea	Low income	2004	409.62	253.23	155.87	225.35
Democratic People's Republic of Korea	Low income	2005	410.92	252.753	153.14	225.01
Democratic People's Republic of Korea	Low income	2006	411.2	251.85	151.07	224.22
Democratic People's Republic of Korea	Low income	2007	410.53	250.913	149.01	222.9
Democratic People's Republic of Korea	Low income	2008	409.17	249.604	146.77	221.07
Democratic People's Republic of Korea	Low income	2009	406.51	248.454	144.18	218.62
Democratic People's Republic of Korea	Low income	2010	402.71	247.346	141.27	215.62
Democratic People's Republic of Korea	Low income	2011	398.33	246.224	138.03	212.56
Democratic People's Republic of Korea	Low income	2012	392.36	245.127	134.6	208.91
Democratic People's Republic of Korea	Low income	2013	386.33	244.063	130.78	205.24
Democratic People's Republic of Korea	Low income	2014	379.45	243.163	126.99	201.39
Democratic People's Republic of Korea	Low income	2015	373.53	242.304	123.28	197.9
Democratic People's Republic of Korea	Low income	2016	366.84	241.527	120.25	194.25
Democratic People's Republic of Korea	Low income	2017	361.81	240.826	117.52	191.27
Democratic People's Republic of Korea	Low income	2018	357.28	241.073	115.1	188.47
Democratic People's Republic of Korea	Low income	2019	352.91	241.502	112.77	185.69
Democratic Republic of the Congo	Low income	1990	363.01	117.118	86.78	139.77
Democratic Republic of the Congo	Low income	1991	363.23	114.998	86.79	139.55
Democratic Republic of the Congo	Low income	1992	361.99	112.96	86.56	138.84
Democratic Republic of the Congo	Low income	1993	358.72	111.009	86.05	137.34
Democratic Republic of the Congo	Low income	1994	358.46	109.17	86.23	137.2
Democratic Republic of the Congo	Low income	1995	359.73	107.4	86.79	137.61
Democratic Republic of the Congo	Low income	1996	365.15	105.819	88.13	139.63
Democratic Republic of the Congo	Low income	1997	356.55	104.324	86.89	136.11
Democratic Republic of the Congo	Low income	1998	355.97	102.972	87.27	135.72
Democratic Republic of the Congo	Low income	1999	354.06	101.771	87.34	134.75
Democratic Republic of the Congo	Low income	2000	354.61	100.753	87.67	134.82
Democratic Republic of the Congo	Low income	2001	354.7	99.9505	87.75	134.64
Democratic Republic of the Congo	Low income	2002	351.78	99.3819	87.34	133.12
Democratic Republic of the Congo	Low income	2003	355.25	99.0886	88.18	134.17
Democratic Republic of the Congo	Low income	2004	353.04	99.2546	87.66	132.94
Democratic Republic of the Congo	Low income	2005	349.48	99.7694	86.81	131.37
Democratic Republic of the Congo	Low income	2006	348.39	100.739	86.52	130.99
Democratic Republic of the Congo	Low income	2007	346.75	101.797	85.85	130.48
Democratic Republic of the Congo	Low income	2008	347.5	102.975	85.49	130.73
Democratic Republic of the Congo	Low income	2009	344.88	104.183	84.72	129.59
Democratic Republic of the Congo	Low income	2010	341.86	105.422	83.72	128.22
Democratic Republic of the Congo	Low income	2011	341.07	106.649	82.96	127.67
Democratic Republic of the Congo	Low income	2012	339.2	107.939	81.74	126.68
Democratic Republic of the Congo	Low income	2013	334.25	109.238	79.91	124.48
Democratic Republic of the Congo	Low income	2014	329.92	109.977	77.88	122.57
Democratic Republic of the Congo	Low income	2015	325.84	110.716	75.96	120.68
Democratic Republic of the Congo	Low income	2016	321.9	111.585	74.23	118.82
Democratic Republic of the Congo	Low income	2017	319.4	112.436	73.11	117.5
Democratic Republic of the Congo	Low income	2018	320.33	113.255	72.65	117.5
Democratic Republic of the Congo	Low income	2019	319.87	114.044	71.96	117.04
Denmark	High income	1990	313.75	446.067	38.24	73.65	85.44
Denmark	High income	1991	305.66	440.97	38.72	72.69	82.81
Denmark	High income	1992	303.22	436.096	39.9	72.94	81.9
Denmark	High income	1993	300	430.968	41.3	72.71	86.74
Denmark	High income	1994	292.75	425.237	42.62	70.37	86.75
Denmark	High income	1995	284.4	417.842	44.03	68.9	87.62
Denmark	High income	1996	269.4	409.084	44.59	66.26	85.26
Denmark	High income	1997	253.22	398.866	45.15	62.99	84.98
Denmark	High income	1998	236.87	387.476	45.33	59.92	79.38
Denmark	High income	1999	230.35	374.668	46.33	59.86	81.21
Denmark	High income	2000	217.44	360.642	45.51	57.88	81.22
Denmark	High income	2001	214.68	345.628	45.48	58.56	80.14
Denmark	High income	2002	209.17	330.662	45.02	58.97	76.86
Denmark	High income	2003	199.39	316.139	43.73	57.23	78.48
Denmark	High income	2004	188.21	302.898	41.97	54.75	80.64
Denmark	High income	2005	177.47	290.876	40.73	51.97	79.58
Denmark	High income	2006	170.5	279.782	40.46	50.3	81.49
Denmark	High income	2007	163.67	270.05	40.51	48.29	71.84
Denmark	High income	2008	155.34	261.632	40.18	45.77	75.66
Denmark	High income	2009	149.52	253.963	40.41	44.18	72.93
Denmark	High income	2010	142.46	247.212	39.92	42.18	72.93
Denmark	High income	2011	134.42	241.357	39.27	39.67	68.41
Denmark	High income	2012	128.98	236.331	38.85	38.09	70.28
Denmark	High income	2013	124.38	232.292	38.52	36.88	67.39
Denmark	High income	2014	119.8	229.033	37.64	35.66	66.93
Denmark	High income	2015	117.66	226.614	37.24	35.18	64.14
Denmark	High income	2016	118.63	225.007	36.91	35.37	62.21
Denmark	High income	2017	118.98	224.255	36.67	35.43	60.67
Denmark	High income	2018	118.89	225.086	36.34	35.28	54.58
Denmark	High income	2019	118.78	226.191	36	35.13
Djibouti	Lower middle income	1990	311.59	217.03	48.45	131.96
Djibouti	Lower middle income	1991	312.06	214.957	48.24	131.86
Djibouti	Lower middle income	1992	313.34	212.802	48.16	132.24
Djibouti	Lower middle income	1993	314.58	210.936	48.1	132.78
Djibouti	Lower middle income	1994	310.46	208.98	46.99	130.8
Djibouti	Lower middle income	1995	313.23	206.647	47.01	131.87
Djibouti	Lower middle income	1996	311.44	205.123	46.25	130.79
Djibouti	Lower middle income	1997	307.93	204.41	45.14	128.9
Djibouti	Lower middle income	1998	307.5	204.026	44.66	128.47
Djibouti	Lower middle income	1999	303.79	204.14	43.71	126.59
Djibouti	Lower middle income	2000	299.98	204.915	42.58	124.51
Djibouti	Lower middle income	2001	297.2	206.618	41.43	122.6
Djibouti	Lower middle income	2002	296.57	209.117	40.52	121.42
Djibouti	Lower middle income	2003	294.09	214.352	39.38	119.49
Djibouti	Lower middle income	2004	299.13	219.78	39.31	120.82
Djibouti	Lower middle income	2005	299	225.357	38.48	120.01
Djibouti	Lower middle income	2006	297.38	230.949	37.68	118.81
Djibouti	Lower middle income	2007	297.03	234.659	37.29	118.4
Djibouti	Lower middle income	2008	296.33	238.255	36.73	117.77
Djibouti	Lower middle income	2009	294.03	241.671	36	116.48
Djibouti	Lower middle income	2010	294.75	245.314	35.71	116.56
Djibouti	Lower middle income	2011	293.76	249.185	35.17	115.92
Djibouti	Lower middle income	2012	292.91	253.09	34.72	115.41
Djibouti	Lower middle income	2013	291.36	252.898	34.23	114.4
Djibouti	Lower middle income	2014	286.63	252.558	33.34	112.15
Djibouti	Lower middle income	2015	286.47	252.01	32.89	111.55
Djibouti	Lower middle income	2016	283.78	251.248	32.35	110.03
Djibouti	Lower middle income	2017	283.99	250.339	32.15	109.7
Djibouti	Lower middle income	2018	284.61	249.334	31.94	109.48
Djibouti	Lower middle income	2019	284.36	248.209	31.66	108.92
Dominica	Upper middle income	1990	349.69	111.877	23.28	90.8
Dominica	Upper middle income	1991	346.07	110.519	23.44	89.76
Dominica	Upper middle income	1992	329.52	109.49	23.04	85.47
Dominica	Upper middle income	1993	321.12	108.788	22.96	82.88
Dominica	Upper middle income	1994	315.64	108.197	23	81.05
Dominica	Upper middle income	1995	309.12	107.557	23.05	79.01
Dominica	Upper middle income	1996	303.78	106.793	23.2	77.44
Dominica	Upper middle income	1997	295.04	105.848	23.21	75.21
Dominica	Upper middle income	1998	287.98	104.743	23.35	73.52
Dominica	Upper middle income	1999	289.05	104.006	23.78	74.48
Dominica	Upper middle income	2000	284.35	103.599	23.84	74.09
Dominica	Upper middle income	2001	279.52	102.81	23.79	73.5
Dominica	Upper middle income	2002	279.46	102.554	24.07	74.35
Dominica	Upper middle income	2003	278.79	102.276	24.41	75.07
Dominica	Upper middle income	2004	271.39	102.452	24.31	73.93
Dominica	Upper middle income	2005	266.34	102.873	24.15	73.62
Dominica	Upper middle income	2006	266.81	103.77	24.29	74.52
Dominica	Upper middle income	2007	268.1	104.673	24.55	75.55
Dominica	Upper middle income	2008	265.72	105.239	24.4	75.24
Dominica	Upper middle income	2009	264.48	106.135	24.35	74.94
Dominica	Upper middle income	2010	265	106.977	24.47	74.71
Dominica	Upper middle income	2011	266.34	107.473	24.44	74.83
Dominica	Upper middle income	2012	268.78	107.516	24.5	75.15
Dominica	Upper middle income	2013	270.13	107.472	24.52	75.36
Dominica	Upper middle income	2014	271.19	107.6	24.62	75.5
Dominica	Upper middle income	2015	270.83	107.699	24.73	75.18
Dominica	Upper middle income	2016	268.7	107.778	24.44	74.45
Dominica	Upper middle income	2017	267.93	107.882	24.34	74.13
Dominica	Upper middle income	2018	268.04	108.001	24.37	74.09
Dominica	Upper middle income	2019	267.11	108.086	24.28	73.74
Dominican Republic	Upper middle income	1990	261.43	132.445	24.32	82.27	10.76
Dominican Republic	Upper middle income	1991	247.23	134.09	22.75	77.89	10.08
Dominican Republic	Upper middle income	1992	234.95	135.848	21.35	74.11	10.22
Dominican Republic	Upper middle income	1993	229.79	137.557	20.56	72.53
Dominican Republic	Upper middle income	1994	220.12	139.371	19.52	69.32	10.83
Dominican Republic	Upper middle income	1995	217.66	141.245	19.09	68.58	9.84
Dominican Republic	Upper middle income	1996	222.98	143.108	19.34	70.44	12.03
Dominican Republic	Upper middle income	1997	228.16	144.718	19.59	72.5	13.57
Dominican Republic	Upper middle income	1998	229.55	145.786	19.51	73.25	14.39
Dominican Republic	Upper middle income	1999	231.43	146.319	19.63	73.87	15.93
Dominican Republic	Upper middle income	2000	227.94	146.481	19.36	72.82	12.8
Dominican Republic	Upper middle income	2001	226.61	147.289	19.25	72.44	14.74
Dominican Republic	Upper middle income	2002	226.63	147.786	19.1	72.58	15.17
Dominican Republic	Upper middle income	2003	239.42	147.548	19.91	76.88	13.72
Dominican Republic	Upper middle income	2004	258.17	146.162	21.11	82.69	13.81
Dominican Republic	Upper middle income	2005	268.35	144.237	21.78	85.19	14.33
Dominican Republic	Upper middle income	2006	270.94	141.948	21.78	85.44	12.88
Dominican Republic	Upper middle income	2007	272.66	139.869	21.38	85.68	12.45
Dominican Republic	Upper middle income	2008	275.74	137.279	21.29	86.12	11.79
Dominican Republic	Upper middle income	2009	281.31	134.509	21.42	87.15	12.38
Dominican Republic	Upper middle income	2010	285.49	131.711	21.49	87.67	13.28
Dominican Republic	Upper middle income	2011	286.64	128.947	21.4	87.42	14.75
Dominican Republic	Upper middle income	2012	298.92	126.294	22.12	90.87	13.16
Dominican Republic	Upper middle income	2013	314.59	123.454	23.04	95.53	13.65
Dominican Republic	Upper middle income	2014	325.34	121.011	23.59	98.91	12.97
Dominican Republic	Upper middle income	2015	334.25	118.922	24.08	101.34	9.7
Dominican Republic	Upper middle income	2016	332.04	117.243	23.78	100.34	11.06
Dominican Republic	Upper middle income	2017	324.55	115.966	23.21	97.6	10.48
Dominican Republic	Upper middle income	2018	317.45	115.286	22.67	94.97	11.72
Dominican Republic	Upper middle income	2019	311.15	114.748	22.19	92.71
Ecuador	Upper middle income	1990	215.43	164.146	34.95	69.73	11.6
Ecuador	Upper middle income	1991	222.48	160.039	35.07	72.43	12.07
Ecuador	Upper middle income	1992	213.51	156.135	33.04	69.49	11.93
Ecuador	Upper middle income	1993	202.25	152.477	30.86	65.68	12.09
Ecuador	Upper middle income	1994	192.48	149.081	28.8	62.31	11.2
Ecuador	Upper middle income	1995	182.08	146.09	27.16	58.66	13.22
Ecuador	Upper middle income	1996	181.1	143.222	27.21	58	11.92
Ecuador	Upper middle income	1997	166.49	141.09	25.44	52.53	12.49
Ecuador	Upper middle income	1998	165.24	139.75	25.4	51.76	12.53
Ecuador	Upper middle income	1999	162.65	139.822	25.45	50.76	11.6
Ecuador	Upper middle income	2000	158.53	140.508	24.8	49.42	11.64
Ecuador	Upper middle income	2001	151.56	141.689	24.39	46.56	12.03
Ecuador	Upper middle income	2002	165.02	143.367	26.43	50.66	12.7
Ecuador	Upper middle income	2003	169.32	145.387	27.4	51.55	11.27
Ecuador	Upper middle income	2004	170.6	146.294	28.25	51.14	12.55
Ecuador	Upper middle income	2005	177.6	147.173	29.86	52.36	12.94
Ecuador	Upper middle income	2006	180.09	149.951	30.89	52.07	11.92
Ecuador	Upper middle income	2007	179.95	153.302	31.26	51.02	12.07
Ecuador	Upper middle income	2008	178.66	156.508	31.38	49.77	12.03
Ecuador	Upper middle income	2009	174.14	159.454	30.95	47.89	12.34
Ecuador	Upper middle income	2010	174	161.983	31.38	47.37	12.59
Ecuador	Upper middle income	2011	169.8	164.317	31.15	45.53	12.7
Ecuador	Upper middle income	2012	170.34	165.736	31.14	45.81	12.48
Ecuador	Upper middle income	2013	169.41	164.139	31.35	46.09	10.26
Ecuador	Upper middle income	2014	168.52	161.596	31.64	46.33	10.91
Ecuador	Upper middle income	2015	166.17	158.626	31.29	45.8	10.46
Ecuador	Upper middle income	2016	167.16	155.613	31.23	46	10.21
Ecuador	Upper middle income	2017	168.68	153.063	31.35	46.29	11.25
Ecuador	Upper middle income	2018	168.1	150.261	31	46.11	10.25
Ecuador	Upper middle income	2019	163.66	146.857	29.81	44.93	11.49
Egypt	Lower middle income	1990	608.5	200.197	58.83	110.76
Egypt	Lower middle income	1991	596.82	200.604	57.59	107.71	5.31
Egypt	Lower middle income	1992	580.12	200.953	55.32	103.84	5.93
Egypt	Lower middle income	1993	585.19	201.262	55.56	103.96
Egypt	Lower middle income	1994	588.74	201.538	55.81	103.8
Egypt	Lower middle income	1995	573.02	201.84	54.41	100.53
Egypt	Lower middle income	1996	563.71	202.24	53.36	98.4
Egypt	Lower middle income	1997	565	202.757	53.23	98.16
Egypt	Lower middle income	1998	565.87	203.331	53.08	97.9
Egypt	Lower middle income	1999	557.48	203.974	52.03	96.1
Egypt	Lower middle income	2000	527.17	204.631	49.01	90.46	6.21
Egypt	Lower middle income	2001	544.63	205.45	50.23	93.46	7.54
Egypt	Lower middle income	2002	563.62	206.401	51.76	96.78	7.62
Egypt	Lower middle income	2003	594.42	207.422	54.23	101.88	8.23
Egypt	Lower middle income	2004	592.35	208.584	53.65	101.52	9.2
Egypt	Lower middle income	2005	574.09	209.945	51.66	98.75	9.5
Egypt	Lower middle income	2006	558.72	211.673	50.11	96.64	9.41
Egypt	Lower middle income	2007	548.01	213.606	49.08	95.15	9.25
Egypt	Lower middle income	2008	551.83	215.583	49.15	95.65	10.18
Egypt	Lower middle income	2009	554.6	217.73	49	95.85	10.43
Egypt	Lower middle income	2010	551.74	219.88	48.4	95.13	10.88
Egypt	Lower middle income	2011	542.84	222.094	47.75	93.27	11.23
Egypt	Lower middle income	2012	553.35	224.008	48.35	95.06	11.09
Egypt	Lower middle income	2013	534.88	225.994	46.81	92.27	11.42
Egypt	Lower middle income	2014	536.93	227.786	46.66	92.34	12.4
Egypt	Lower middle income	2015	556.91	229.277	47.47	94.83	12.42
Egypt	Lower middle income	2016	552.44	230.274	46.92	93.11	12.3
Egypt	Lower middle income	2017	532.16	230.885	45.1	89.17	12.75
Egypt	Lower middle income	2018	524.83	231.109	44.28	87.33	12.9
Egypt	Lower middle income	2019	518.19	231.078	43.58	85.72	9.92
El Salvador	Lower middle income	1990	215	76.0113	33.9	72.07	6.35
El Salvador	Lower middle income	1991	208.16	73.564	32.87	69.28	5.3
El Salvador	Lower middle income	1992	208.79	71.8527	32.69	68.7	5.6
El Salvador	Lower middle income	1993	208.3	70.9104	32.58	67.38	6.91
El Salvador	Lower middle income	1994	205.93	70.4612	32.25	65.4
El Salvador	Lower middle income	1995	194.16	70.4621	30.76	60.32	4.55
El Salvador	Lower middle income	1996	185.68	70.7859	29.4	56.61	9.12
El Salvador	Lower middle income	1997	182.73	71.4531	28.9	54.41	7.57
El Salvador	Lower middle income	1998	188.18	72.353	29.38	54.27	7.13
El Salvador	Lower middle income	1999	173.36	73.5887	26.75	48.12	6.91
El Salvador	Lower middle income	2000	168.45	75.0791	25.77	45.16	9.6
El Salvador	Lower middle income	2001	163.6	76.7476	25.21	42.72	10.38
El Salvador	Lower middle income	2002	154.83	78.5594	23.93	39.43	10.2
El Salvador	Lower middle income	2003	157.17	80.5096	24.34	38.99	10.55
El Salvador	Lower middle income	2004	160.55	82.2762	24.82	38.92	9.27
El Salvador	Lower middle income	2005	159.79	84.0571	24.68	37.93	10.07
El Salvador	Lower middle income	2006	158.57	85.8975	24.42	36.9	10.03
El Salvador	Lower middle income	2007	154.91	87.7682	23.93	35.55	9.24
El Salvador	Lower middle income	2008	149.32	89.4129	23.19	33.97	9.72
El Salvador	Lower middle income	2009	154.94	90.9362	24.11	35.14	7.5
El Salvador	Lower middle income	2010	145.07	92.1811	23.02	32.97	8.43
El Salvador	Lower middle income	2011	147.2	93.4306	23.31	33.43	9.26
El Salvador	Lower middle income	2012	137.38	94.4544	22.14	31.46	9.54
El Salvador	Lower middle income	2013	143.32	95.2997	23.07	32.98	9.35
El Salvador	Lower middle income	2014	153.38	96.0465	24.42	35.36	8.58
El Salvador	Lower middle income	2015	153.41	96.9709	24.2	35.39	6.3
El Salvador	Lower middle income	2016	150.91	97.5509	23.62	34.8	6.66
El Salvador	Lower middle income	2017	150.32	98.058	23.34	34.6	5.28
El Salvador	Lower middle income	2018	149.64	98.5288	23.13	34.37	5.61
El Salvador	Lower middle income	2019	150.28	98.8974	23.1	34.42
Equatorial Guinea	Upper middle income	1990	411.32	133.943	93.43	162.95
Equatorial Guinea	Upper middle income	1991	406.88	132.493	92.12	160.93
Equatorial Guinea	Upper middle income	1992	399.54	131.069	90.01	157.79
Equatorial Guinea	Upper middle income	1993	396.63	129.676	88.78	156.46
Equatorial Guinea	Upper middle income	1994	393.84	128.387	87.5	155.13
Equatorial Guinea	Upper middle income	1995	392.8	127.147	86.55	154.54
Equatorial Guinea	Upper middle income	1996	392.06	126.098	85.33	153.87
Equatorial Guinea	Upper middle income	1997	373.79	125.198	79.98	145.96
Equatorial Guinea	Upper middle income	1998	361.59	124.508	76.22	140.43
Equatorial Guinea	Upper middle income	1999	350.26	124.052	72.75	135.17
Equatorial Guinea	Upper middle income	2000	337.73	123.778	68.9	129.57
Equatorial Guinea	Upper middle income	2001	320.07	123.73	64.06	122.12
Equatorial Guinea	Upper middle income	2002	303.59	123.854	59.91	115.24
Equatorial Guinea	Upper middle income	2003	295.58	124.181	57.48	111.8
Equatorial Guinea	Upper middle income	2004	288.74	124.844	55.57	108.88
Equatorial Guinea	Upper middle income	2005	280.89	125.758	53.8	105.56
Equatorial Guinea	Upper middle income	2006	276.46	127.064	52.6	103.65
Equatorial Guinea	Upper middle income	2007	269.61	128.55	50.85	100.97
Equatorial Guinea	Upper middle income	2008	265.44	130.203	49.51	99.38
Equatorial Guinea	Upper middle income	2009	262.75	132.035	48.45	98.12
Equatorial Guinea	Upper middle income	2010	261.07	134.03	47.58	97.18
Equatorial Guinea	Upper middle income	2011	261.66	136.018	47.22	97.18
Equatorial Guinea	Upper middle income	2012	258.09	137.498	46.35	95.64
Equatorial Guinea	Upper middle income	2013	253.08	138.965	45.28	93.54
Equatorial Guinea	Upper middle income	2014	250.65	140.452	44.23	92.32
Equatorial Guinea	Upper middle income	2015	254.34	141.998	43.8	93.41
Equatorial Guinea	Upper middle income	2016	258.26	143.835	43.72	94.33
Equatorial Guinea	Upper middle income	2017	260.59	145.695	43.5	94.51
Equatorial Guinea	Upper middle income	2018	261.5	147.567	43.28	94.39
Equatorial Guinea	Upper middle income	2019	261.18	149.463	42.84	93.89
Eritrea	Low income	1990	342.78	81.0284	71.55	152.02
Eritrea	Low income	1991	344.02	80.4036	71.4	152.3
Eritrea	Low income	1992	342.31	79.8404	70.46	151.26
Eritrea	Low income	1993	341.45	79.2169	69.61	150.5
Eritrea	Low income	1994	346.78	78.4122	69.84	152.43
Eritrea	Low income	1995	356.42	77.5428	70.94	156.44
Eritrea	Low income	1996	353.27	76.5962	69.52	154.36
Eritrea	Low income	1997	350.98	75.6353	68.27	152.78
Eritrea	Low income	1998	346.61	74.7086	66.57	150.21
Eritrea	Low income	1999	344.36	73.6891	65.41	148.7
Eritrea	Low income	2000	342.46	72.6937	64.12	147.17
Eritrea	Low income	2001	338.73	71.8594	62.37	144.61
Eritrea	Low income	2002	341.04	71.0251	61.95	144.82
Eritrea	Low income	2003	340.92	70.2128	61.25	143.96
Eritrea	Low income	2004	341.68	69.3933	60.9	143.6
Eritrea	Low income	2005	341.11	68.2959	60.2	142.86
Eritrea	Low income	2006	340.02	67.2322	59.41	142.09
Eritrea	Low income	2007	338.69	66.0575	58.6	141.23
Eritrea	Low income	2008	338.22	64.9164	58.02	140.81
Eritrea	Low income	2009	336.98	63.8356	57.27	140.03
Eritrea	Low income	2010	335.63	62.9188	56.57	139.22
Eritrea	Low income	2011	333.38	63.0732	55.75	137.98
Eritrea	Low income	2012	332.65	63.3495	55.05	137.4
Eritrea	Low income	2013	332.01	63.5208	54.39	136.73
Eritrea	Low income	2014	330.79	63.754	53.67	135.85
Eritrea	Low income	2015	331.48	64.0121	53.03	135.66
Eritrea	Low income	2016	329.62	64.2947	52.24	134.45
Eritrea	Low income	2017	328.68	64.5882	51.34	133.67
Eritrea	Low income	2018	328.37	64.8886	50.63	133.14
Eritrea	Low income	2019	327.67	65.1967	49.95	132.43
Estonia	High income	1990	574.97	323.053	16.6	171.99	78.13
Estonia	High income	1991	588.23	319.712	16.66	176.91	93.2
Estonia	High income	1992	575.95	316.507	16.07	173.58	83.85
Estonia	High income	1993	605.48	313.625	16.64	181.73	80.82
Estonia	High income	1994	632.72	311.475	17.44	187.92	79.12
Estonia	High income	1995	595.13	310.118	16.32	175.25	83.64
Estonia	High income	1996	532.92	309.893	14.38	156.12	77.66
Estonia	High income	1997	521.72	310.691	14.04	152.06	81.49
Estonia	High income	1998	535.96	312.859	14.46	154.74	79.44
Estonia	High income	1999	505.5	316.235	13.75	144.68	74.53
Estonia	High income	2000	493.93	320.459	13.5	139.55	74.51
Estonia	High income	2001	497.44	325.011	13.79	137.92	74.7
Estonia	High income	2002	475.72	329.399	13.56	128.23	74.21
Estonia	High income	2003	459	333.691	13.5	120.07	76.06
Estonia	High income	2004	439.97	336.714	13.39	109.72	69.55
Estonia	High income	2005	423.79	338.186	13.06	100.91	66.68
Estonia	High income	2006	410.76	337.977	13.12	92.01	73.63
Estonia	High income	2007	401.88	335.573	13.22	83.14	72.5
Estonia	High income	2008	372.51	331.373	12.46	70.65	71.31
Estonia	High income	2009	352.39	325.747	11.99	61.68	61.1
Estonia	High income	2010	324.67	318.672	11.29	52.9	63.38
Estonia	High income	2011	321.35	310.451	11.4	49.64	62.82
Estonia	High income	2012	311.63	301.421	11.32	45.36	65.19
Estonia	High income	2013	295.66	292.085	10.92	41.87	60.96
Estonia	High income	2014	290.15	282.816	11.14	39.2	64.88
Estonia	High income	2015	276.51	274.503	10.78	36.5	61.05
Estonia	High income	2016	279.69	267.005	10.88	37.27	57.55
Estonia	High income	2017	277.06	260.493	10.65	38.45	54.8
Estonia	High income	2018	274.2	255.712	10.46	39.06	57.1
Estonia	High income	2019	270.56	252.055	10.27	39.37	53.32
Eswatini	Lower middle income	1990	350.67	120.93	97.63	154.25
Eswatini	Lower middle income	1991	348.9	118.752	96.16	152.93
Eswatini	Lower middle income	1992	342.7	116.628	93.52	149.71
Eswatini	Lower middle income	1993	335.2	114.517	90.64	145.95
Eswatini	Lower middle income	1994	334.29	112.582	89.67	145.01
Eswatini	Lower middle income	1995	339.83	110.863	90.19	146.85
Eswatini	Lower middle income	1996	345.81	109.372	91.05	148.6
Eswatini	Lower middle income	1997	344.73	107.96	89.82	147.34
Eswatini	Lower middle income	1998	354.21	106.627	90.98	150.62
Eswatini	Lower middle income	1999	364.18	105.393	92.03	153.94
Eswatini	Lower middle income	2000	384.61	104.482	95.12	161.64
Eswatini	Lower middle income	2001	397.79	103.745	96.99	166.24
Eswatini	Lower middle income	2002	411	102.179	98.58	171.11
Eswatini	Lower middle income	2003	417.14	100.027	98.83	173.09
Eswatini	Lower middle income	2004	423.51	98.0892	98.91	175.93
Eswatini	Lower middle income	2005	426.85	96.3014	97.89	177.56
Eswatini	Lower middle income	2006	421.27	94.5335	95.14	175.31
Eswatini	Lower middle income	2007	417.65	92.2482	92.87	173.92
Eswatini	Lower middle income	2008	414.13	90.1999	90.64	172.1
Eswatini	Lower middle income	2009	409.54	88.5119	88.15	169.77
Eswatini	Lower middle income	2010	399.55	87.1521	84.72	165.17
Eswatini	Lower middle income	2011	388.39	86.2668	81.43	160.08
Eswatini	Lower middle income	2012	381.85	85.9534	79.09	156.88
Eswatini	Lower middle income	2013	374.21	85.7069	76.51	153.15
Eswatini	Lower middle income	2014	365.46	85.4727	73.89	148.87
Eswatini	Lower middle income	2015	357.77	85.5685	71.62	145.31
Eswatini	Lower middle income	2016	350.94	85.6722	69.7	142.21
Eswatini	Lower middle income	2017	345.06	85.8113	67.96	139.51
Eswatini	Lower middle income	2018	341.54	85.98	66.56	137.75
Eswatini	Lower middle income	2019	339.83	86.1821	65.53	136.78
Ethiopia	Low income	1990	350.44	68.6017	71.35	151.89
Ethiopia	Low income	1991	345.83	66.4678	70.37	149.82
Ethiopia	Low income	1992	344.81	64.3513	69.87	149.09
Ethiopia	Low income	1993	341.09	62.3057	68.86	147.21
Ethiopia	Low income	1994	335.88	60.3556	67.72	144.72
Ethiopia	Low income	1995	331.34	58.538	66.7	142.49
Ethiopia	Low income	1996	324.1	56.7631	65.17	139.05
Ethiopia	Low income	1997	319.29	55.1754	64.02	136.59
Ethiopia	Low income	1998	315.83	53.8211	63.24	134.58
Ethiopia	Low income	1999	310.83	52.6871	62.22	132.03
Ethiopia	Low income	2000	301.6	51.7806	60.63	127.87
Ethiopia	Low income	2001	292.58	51.1045	58.94	123.75
Ethiopia	Low income	2002	285.61	50.6767	57.71	120.39
Ethiopia	Low income	2003	279.97	50.459	56.61	117.74
Ethiopia	Low income	2004	275.16	50.6047	55.38	115.45
Ethiopia	Low income	2005	269.79	50.9896	53.89	112.89
Ethiopia	Low income	2006	263.54	51.156	52.17	110.1
Ethiopia	Low income	2007	256.88	51.4082	50.14	107.14
Ethiopia	Low income	2008	250.73	51.7299	48.17	104.19
Ethiopia	Low income	2009	244.81	52.0549	46.48	101.37
Ethiopia	Low income	2010	238.63	52.4039	45.31	98.02
Ethiopia	Low income	2011	236.71	52.8819	44.24	96.83
Ethiopia	Low income	2012	234.75	53.4566	43.18	95.7
Ethiopia	Low income	2013	231.37	54.1418	42.2	94.29
Ethiopia	Low income	2014	229.5	55.0135	41.43	93.3
Ethiopia	Low income	2015	228.52	55.9728	40.66	92.72
Ethiopia	Low income	2016	226.58	57.0829	39.9	91.65
Ethiopia	Low income	2017	225.24	57.7165	39.31	90.78
Ethiopia	Low income	2018	225.39	58.2993	38.88	90.5
Ethiopia	Low income	2019	225.39	58.8538	38.43	90.18
Fiji	Upper middle income	1990	520.64	340.615	143.05	143.7
Fiji	Upper middle income	1991	524.36	337.393	143.19	145.62
Fiji	Upper middle income	1992	525.39	334.427	142.22	146.75
Fiji	Upper middle income	1993	528.41	331.724	141.4	148.42
Fiji	Upper middle income	1994	529.96	329.202	140.26	149.48
Fiji	Upper middle income	1995	532.3	326.789	139.53	150.66
Fiji	Upper middle income	1996	537.4	324.63	139.41	152.63
Fiji	Upper middle income	1997	535.15	322.784	137.39	152.25
Fiji	Upper middle income	1998	517.28	321.307	133.25	147.16
Fiji	Upper middle income	1999	533.55	320.113	136.19	151.02
Fiji	Upper middle income	2000	537.59	318.892	135.66	151.17
Fiji	Upper middle income	2001	518.12	317.327	130.35	143.5	11.38
Fiji	Upper middle income	2002	501.36	315.588	125.59	137.66	5.46
Fiji	Upper middle income	2003	495.55	311.141	120.85	135.11	9.34
Fiji	Upper middle income	2004	462.22	306.783	108.45	124.19	11.93
Fiji	Upper middle income	2005	452.25	302.16	100.69	119.87	9.06
Fiji	Upper middle income	2006	454.82	297.884	95.93	119.14	14.48
Fiji	Upper middle income	2007	457.45	293.868	92.61	116.36	15.33
Fiji	Upper middle income	2008	457.52	290.546	88.03	114.45	5.46
Fiji	Upper middle income	2009	446.43	288.063	83.1	110.8	11.31
Fiji	Upper middle income	2010	445.54	286.248	81.31	110.88
Fiji	Upper middle income	2011	442.46	284.814	78.7	110.27	16.15
Fiji	Upper middle income	2012	439.7	284.773	76.24	109.32	10.63
Fiji	Upper middle income	2013	437.78	284.64	76.23	109.08
Fiji	Upper middle income	2014	437.97	284.471	76.07	109.45
Fiji	Upper middle income	2015	437.31	284.657	75.7	109.49
Fiji	Upper middle income	2016	435.89	285.046	75.29	109.23
Fiji	Upper middle income	2017	435.08	285.625	75.06	109.16
Fiji	Upper middle income	2018	432.26	286.237	74.25	108.46
Fiji	Upper middle income	2019	429.34	286.811	73.44	107.72
Finland	High income	1990	348.51	302.77	17.27	84.62	63.07
Finland	High income	1991	336.3	300.611	16.84	81.67	57.96
Finland	High income	1992	330.49	298.019	16.83	80.29	62.24
Finland	High income	1993	322.46	295.162	16.76	78.82	58.33
Finland	High income	1994	303.69	291.94	16.23	74.01	54.92
Finland	High income	1995	297.43	288.713	16.5	72.71	55.74
Finland	High income	1996	288.07	285.453	16.8	70.07	53.92
Finland	High income	1997	281.32	282.4	17.17	68.28	51.95
Finland	High income	1998	272.27	279.184	17.4	65.14	52.53
Finland	High income	1999	265.2	275.567	17.28	62.96	48.14
Finland	High income	2000	258.94	271.262	17.06	61.06	47.9
Finland	High income	2001	251.4	266.35	16.85	58.75	48.02
Finland	High income	2002	248.32	261.456	16.66	57.49	46.12
Finland	High income	2003	241.99	256.303	16.41	55.6	46.29
Finland	High income	2004	234.13	251.472	15.99	53.36	43.85
Finland	High income	2005	226.84	246.88	15.93	50.89	44.53
Finland	High income	2006	219.85	242.526	15.83	48.72	44.4
Finland	High income	2007	216.02	238.412	15.87	47.3	44.22
Finland	High income	2008	210.6	234.791	15.67	45.68	41.87
Finland	High income	2009	206.37	231.535	15.72	44.69	41.6
Finland	High income	2010	202.08	228.73	15.66	43.55	43.88
Finland	High income	2011	195.89	226.024	15.53	42.28	40.81
Finland	High income	2012	191.84	223.68	15.46	41.55	40.44
Finland	High income	2013	187.4	221.162	15.32	40.62	40.62
Finland	High income	2014	182.96	218.664	15.13	39.59	37.99
Finland	High income	2015	178.26	216.75	14.95	38.51	38.34
Finland	High income	2016	175.55	215.223	14.89	37.88	38.18
Finland	High income	2017	175.44	214.291	14.82	37.94	37.15
Finland	High income	2018	174.6	214.496	14.69	37.83	36.1
Finland	High income	2019	173.81	214.896	14.6	37.69	35.9
France	High income	1990	195.68	379.426	24.91	61.5	57.62
France	High income	1991	189.02	376.846	24.18	58.41	58.67
France	High income	1992	182.35	373.764	23.65	55.39	58.82
France	High income	1993	178.03	370.36	23.4	53.32	59.27
France	High income	1994	172.1	367.218	22.91	50.83	58.2
France	High income	1995	170.17	364.228	22.93	49.7	59.12
France	High income	1996	168.11	361.495	22.8	48.55	59.07
France	High income	1997	163.25	358.972	22.21	46.6	58.46
France	High income	1998	161.06	357.195	21.85	45.44	60.67
France	High income	1999	157.44	355.409	20.94	44.03	60.22
France	High income	2000	152.62	353.342	19.08	42.24	58.65
France	High income	2001	149.02	351.111	18.01	41.03	58.21
France	High income	2002	145.88	348.827	17.39	40.02	58.5
France	High income	2003	141.71	346.122	16.88	38.78	58.33
France	High income	2004	131.85	343.697	15.76	35.77	58.58
France	High income	2005	127.77	341.641	15.38	34.49	59.47
France	High income	2006	122.91	339.939	14.82	33.09	59.01
France	High income	2007	118.38	338.872	14.44	31.77	58.43
France	High income	2008	115.22	338.351	14.23	31	57.76
France	High income	2009	111.87	338.149	14.02	30.16	58.13
France	High income	2010	108.25	338.034	13.81	29.23	56.83
France	High income	2011	104.92	337.965	13.66	28.38	56.58
France	High income	2012	102.55	338.129	13.58	27.8	56.06
France	High income	2013	98.66	338.491	13.34	26.68	54.55
France	High income	2014	94.51	338.837	12.96	25.49	55.37
France	High income	2015	94.29	339.13	13.17	25.41	54.86
France	High income	2016	91.45	339.521	12.79	24.56	53.11
France	High income	2017	91.33	339.99	12.8	24.52
France	High income	2018	91.15	340.29	12.74	24.48
France	High income	2019	91.41	340.202	12.76	24.54
Gabon	Upper middle income	1990	372.76	108.522	63.62	137.91
Gabon	Upper middle income	1991	367.87	108.692	62.06	135.63
Gabon	Upper middle income	1992	364.44	108.825	60.68	134.03
Gabon	Upper middle income	1993	361.73	108.971	59.24	132.73
Gabon	Upper middle income	1994	364.14	109.515	58.6	133.3
Gabon	Upper middle income	1995	368.01	110.162	58.39	134.36
Gabon	Upper middle income	1996	369.33	110.904	57.64	134.42
Gabon	Upper middle income	1997	363.75	111.794	56.06	132.01
Gabon	Upper middle income	1998	360.96	112.875	54.77	130.69
Gabon	Upper middle income	1999	359.67	114.216	53.61	129.79
Gabon	Upper middle income	2000	361.77	115.326	52.99	130.16
Gabon	Upper middle income	2001	361.78	116.095	52.14	129.6
Gabon	Upper middle income	2002	355.72	116.612	50.66	126.91
Gabon	Upper middle income	2003	356.93	116.942	50.12	126.89
Gabon	Upper middle income	2004	355.76	117.645	49.36	126.03
Gabon	Upper middle income	2005	348.25	118.392	47.98	123.04
Gabon	Upper middle income	2006	346.68	118.906	47.31	122.16
Gabon	Upper middle income	2007	341.52	119.378	46.25	120.05
Gabon	Upper middle income	2008	341.29	119.815	45.77	119.63
Gabon	Upper middle income	2009	335.06	120.236	44.65	117.02
Gabon	Upper middle income	2010	326.99	120.646	43.26	113.66
Gabon	Upper middle income	2011	324.18	121.039	42.5	112.14
Gabon	Upper middle income	2012	317.54	121.402	41.38	109.39
Gabon	Upper middle income	2013	311.22	122.02	40.22	106.74
Gabon	Upper middle income	2014	308.11	122.563	39.43	105.2
Gabon	Upper middle income	2015	308.29	122.754	39.04	104.78
Gabon	Upper middle income	2016	306.37	123.012	38.46	103.7
Gabon	Upper middle income	2017	305.33	123.221	38.03	102.95
Gabon	Upper middle income	2018	303.44	123.403	37.55	101.9
Gabon	Upper middle income	2019	301.31	123.54	37.08	100.84
Gambia	Low income	1990	291.55	188.842	62.56	109.69
Gambia	Low income	1991	289.85	186.921	61.23	109.14
Gambia	Low income	1992	291.67	184.756	60.5	110.03
Gambia	Low income	1993	284.55	182.323	57.69	107.49
Gambia	Low income	1994	282.24	179.619	55.87	106.77
Gambia	Low income	1995	293.42	176.711	56.81	111.23
Gambia	Low income	1996	281.46	173.239	52.88	106.67
Gambia	Low income	1997	281.34	169.423	51.38	106.63
Gambia	Low income	1998	287.73	165.519	51.1	108.9
Gambia	Low income	1999	298.12	161.645	51.7	112.47
Gambia	Low income	2000	289.4	157.893	49.23	108.88
Gambia	Low income	2001	284.6	154.195	48.01	107.11
Gambia	Low income	2002	290.32	150.683	48.63	109.27
Gambia	Low income	2003	293.95	147.386	48.96	110.65
Gambia	Low income	2004	308.64	144.461	51.23	116.11
Gambia	Low income	2005	312.85	141.869	51.63	117.48
Gambia	Low income	2006	311.01	139.426	50.93	116.52
Gambia	Low income	2007	310.56	136.752	50.54	116.14
Gambia	Low income	2008	305.18	133.835	49.25	113.87
Gambia	Low income	2009	308.39	131.107	49.46	114.77
Gambia	Low income	2010	305.82	128.559	48.7	113.45
Gambia	Low income	2011	293.37	125.872	46.35	108.46
Gambia	Low income	2012	294.47	123.533	46.26	108.57
Gambia	Low income	2013	297.5	121.765	46.6	109.59
Gambia	Low income	2014	307.94	121.554	48.02	113.32
Gambia	Low income	2015	305.06	121.552	47.01	111.97
Gambia	Low income	2016	311.03	121.745	47.99	114.01
Gambia	Low income	2017	320.1	122.025	49.32	117.04
Gambia	Low income	2018	318.41	122	48.89	116.07
Gambia	Low income	2019	318.47	122.005	48.78	115.77
Georgia	Upper middle income	1990	685.28	264.838	22.53	223.61	36.38
Georgia	Upper middle income	1991	689.63	263.897	19.56	222.67	36.88
Georgia	Upper middle income	1992	696.87	262.84	17.84	222.52	29.83
Georgia	Upper middle income	1993	672.76	261.746	17.01	213.52
Georgia	Upper middle income	1994	668.18	260.736	15.93	209.67	23.65
Georgia	Upper middle income	1995	596.48	260.296	13.91	186.96	21.62
Georgia	Upper middle income	1996	549.79	260.864	13.42	174.38	23.02
Georgia	Upper middle income	1997	555.5	261.929	13.81	178.08	26.84
Georgia	Upper middle income	1998	568.62	263.157	14.77	183.95	29.03
Georgia	Upper middle income	1999	579.63	264.479	15.61	190.66	29.05
Georgia	Upper middle income	2000	586.15	265.869	16.58	196.5	31.18
Georgia	Upper middle income	2001	579.94	267.347	17.06	197.54	31.52
Georgia	Upper middle income	2002	605.83	269.117	19.3	211.55
Georgia	Upper middle income	2003	616.67	271	21.08	220.64
Georgia	Upper middle income	2004	616.96	272.54	23.16	224.74	34.84
Georgia	Upper middle income	2005	606.2	274.195	22.69	226.41	23.92
Georgia	Upper middle income	2006	578.79	276.068	22.52	219.21	20.61
Georgia	Upper middle income	2007	527.18	277.814	21.63	202.24	18.16
Georgia	Upper middle income	2008	509.27	279.756	21.17	192.66
[truncated: 3,971 more rows]
